# Supplementary material for: The Complete Mitochondrial Genome of the Deep-Dwelling Goby Suruga fundicola (Teleostei, Gobiidae) Reveals Evidence of Recombination in the Control Region
Source: Int J Mol Sci. 2025 Aug 27;26(17):8317. doi: 10.3390/ijms26178317 (PMC12428434; doi:10.3390/ijms26178317)
Supplement: Supplementary file 1 [file ijms-26-08317-s001.zip]

Archive with 8 entries (7 files):
- ijms-3784074-12-supplementary/
- ijms-3784074-12-supplementary/Supplementary Figure S1. Second structures of a single LTR and between two LTRs..tif
- ijms-3784074-12-supplementary/Supplementary Figure S2. Phylogenetic tree constructed by IQ methods.tif
- ijms-3784074-12-supplementary/Supplementary Figure S3.  Positive selection sites.tif
- ijms-3784074-12-supplementary/Supplementary Table S1. The information of the specimens analyzed in present study.xlsx
- ijms-3784074-12-supplementary/Supplementary Table S2. Start codons in 13 protein-coding genes.xlsx
- ijms-3784074-12-supplementary/Supplementary Table S3. Stop codons in 13 protein-coding genes.xlsx
- ijms-3784074-12-supplementary/Supplementary Table S4. The information of the 151 mitochondrial genomes.xlsx
