# Supplementary material for: The Complete Mitochondrial Genome of the Deep-Dwelling Goby Suruga fundicola (Teleostei, Gobiidae) Reveals Evidence of Recombination in the Control Region
Source: Int J Mol Sci. 2025 Aug 27;26(17):8317. doi: 10.3390/ijms26178317 (PMC12428434; doi:10.3390/ijms26178317)
Supplement: Supplementary file 1 [file ijms-26-08317-s001.zip › ijms-3784074-12-supplementary/Supplementary Table S1. The information of the specimens analyzed in present study.xlsx]

## Sheet: Sheet1
Tab. S1. The information of the nineteen specimens analyzed in the present study.
No.	Voucher (YSFRI)	Complete mitogenome (Accessin number)	VR3( Accession number)	Location	Depth	Coordinate
1	YSFRI2024060049		PV077048	H3, South Yellow Sea	73	35°30.05′ N, 123°49.43′ E
2	YSFRI2024060050		PV077039	H3, South Yellow Sea	73	35°30.05′ N, 123°49.43′ E
3	YSFRI2024060051		PV077040	H3, South Yellow Sea	73	35°30.05′ N, 123°49.43′ E
4	YSFRI2024060052		PV077041	H3, South Yellow Sea	73	35°30.05′ N, 123°49.43′ E
5	YSFRI2024060053		PV077042	H3, South Yellow Sea	73	35°30.05′ N, 123°49.43′ E
6	YSFRI2024060073		PV077043	H24, South Yellow Sea	65	34°02.33′ N, 123°32.32′ E
7	YSFRI2024060102		PV077049	H12, South Yellow Sea	70	33°59.55′ N, 123°22.99' E
8	YSFRI2024060107		PV077050	H4, South Yellow Sea	73	35°59.69' N, 123°07.63' E
9	YSFRI2024060326		PV077044	H5, South Yellow Sea	60	34°30.02′ N, 122°35.57′ E
10	YSFRI2024060327		PV077045	H5, South Yellow Sea	60	34°30.02′ N, 122°35.57′ E
11	YSFRI2024060328		PV077051	H5, South Yellow Sea	60	34°30.02′ N, 122°35.57′ E
12	YSFRI2024060356		PV077046	H6, South Yellow Sea	68	34°25.76′ N, 122°59.39′ E
13	YSFRI2024060386		PV077047	H6, South Yellow Sea	68	34°25.76′ N, 122°59.39′ E
14	YSFRI36943		PV077033	H12, South Yellow Sea	70	33°59.55'N, 123°22.99'E
15	YSFRI35001		PV077038	H2, South Yellow Sea	60	34°59.57′ N, 122°2927′ E
16	YSFRI35051	PV067722	PV077034	H1, South Yellow Sea	73	35°00.09′ N, 123°55.32′ E
17	YSFRI35052	PV067723	PV077035	H1, South Yellow Sea	73	35°00.09′ N, 123°55.32′ E
18	YSFRI35053	PV067724	PV077036	H1, South Yellow Sea	73	35°00.09′ N, 123°55.32′ E
19	YSFRI35055	PV067725	PV077037	H2, South Yellow Sea	60	34°59.57′ N, 122°2927′ E
