# Supplementary material for: The Complete Mitochondrial Genome of the Deep-Dwelling Goby Suruga fundicola (Teleostei, Gobiidae) Reveals Evidence of Recombination in the Control Region
Source: Int J Mol Sci. 2025 Aug 27;26(17):8317. doi: 10.3390/ijms26178317 (PMC12428434; doi:10.3390/ijms26178317)
Supplement: Supplementary file 1 [file ijms-26-08317-s001.zip › ijms-3784074-12-supplementary/Supplementary Table S2. Start codons in 13 protein-coding genes.xlsx]

## Sheet:  Table S1
Tab. S2. Start codons in 13 protein-coding genes in the mitogenomes of 150 gobies
ATP8					ATP6					COI					COII					COIII					Cyt b
Codon	Species		%		Codon	Species		%		Codon	Species		%		Codon	Species		%		Codon	Species		%		Codon	Species		%
ATG	244		97.6		ATG	225		90		GTG	239		95.6		ATG	248		99.2		ATG	250		100		ATG	249		99.6
GTG	4		1.6		TTG	11		4.4		ATG	10		4		GTG	2		0.8							GTG	1		0.4
ATT	2		0.8		GTG	8		3.2		TTG	1		0.4
					CTG	4		1.6
					TTA	1		0.4
					ATA	1		0.4
ND1					ND2					ND3					ND4L					ND4					ND5					ND6
Codon	Species		%		Codon	Species		%		Codon	Species		%		Codon	Species		%		Codon	Species		%		Codon	Species		%		Codon	Species		%
ATG	235		94.3775		ATG	241		96.4		ATG	235		94		ATG	245		98		ATG	240		96		ATG	246		98.4		ATG	242		97.5806
ATT	4		1.60643		GTG	5		2		ATA	6		2.4		GTG	4		1.6		GTG	10		4		GTG	3		1.2		GTG	5		2.01613
GTG	4		1.60643		ATA	3		1.2		GTG	4		1.6		ACG	1		0.4							ATC	1		0.4		ATT	1		0.403226
TTG	3		1.20482		TTG	1		0.4		ATT	4		1.6
ATA	2		0.803213							ATC	1		0.4
TTA	1		0.401606
