# Supplementary material for: The Complete Mitochondrial Genome of the Deep-Dwelling Goby Suruga fundicola (Teleostei, Gobiidae) Reveals Evidence of Recombination in the Control Region
Source: Int J Mol Sci. 2025 Aug 27;26(17):8317. doi: 10.3390/ijms26178317 (PMC12428434; doi:10.3390/ijms26178317)
Supplement: Supplementary file 1 [file ijms-26-08317-s001.zip › ijms-3784074-12-supplementary/Supplementary Table S3. Stop codons in 13 protein-coding genes.xlsx]

## Sheet: Sheet1
Tab. S3. Stop codons in 13 protein-coding genes in the mitogenomes of 150 gobies
ATP8					ATP6					COI					COII					COIII					Cyt b
Codon	Species		%		Codon	Species		%		Codon	Species		%		Codon	Species		%		Codon	Species		%		Codon	Species		%
TAA	229		91.6		TA-	228		91.2		TAA	164		65.6		T--	240		96		TA-	213		85.2		T--	207		82.8
TAG	21		8.4		TAA	14		5.6		AGG	48		19.2		TAA	5		2		T--	26		10.4		TAA	28		11.2
					TAG	5		2		TAG	24		9.6		AGG	2		0.8		TAA	10		4		TAG	7		2.8
					T--	3		1.2		AGA	14		5.6		TA-	2		0.8		TAG	1		0.4		TA-	4		1.6
															TAG	1		0.4							AGG	2		0.8
																									AGA	2		0.8
ND1					ND2					ND3					ND4L					ND4					ND5					ND6
Codon	Species		%		Codon	Species		%		Codon	Species		%		Codon	Species		%		Codon	Species		%		Codon	Species		%		Codon	Species		%
TAA	170		68.2731		TA-	109		43.6		T--	237		94.8		TAA	249		99.6		T--	233		93.2		TAA	188		75.2		TAG	115		46.371
TAG	67		26.9076		T--	99		39.6		TAG	6		2.4		TAG	1		0.4		TA-	8		3.2		TAG	43		17.2		TAA	85		34.2742
TA-	6		2.40964		TAA	32		12.8		TAA	5		2							TAA	5		2		AGA	14		5.6		AGG	37		14.9194
T--	2		0.803213		TAG	6		2.4		TA-	2		0.8							AGA	2		0.8		AGG	5		2		AGA	11		4.43548
AGA	2		0.803213		AGA	3		1.2												TAG	1		0.4
AGG	2		0.803213		AGG	1		0.4												AG-	1		0.4
