# Supplementary material for: The Complete Mitochondrial Genome of the Deep-Dwelling Goby Suruga fundicola (Teleostei, Gobiidae) Reveals Evidence of Recombination in the Control Region
Source: Int J Mol Sci. 2025 Aug 27;26(17):8317. doi: 10.3390/ijms26178317 (PMC12428434; doi:10.3390/ijms26178317)
Supplement: Supplementary file 1 [file ijms-26-08317-s001.zip › ijms-3784074-12-supplementary/Supplementary Table S4. The information of the 151 mitochondrial genomes.xlsx]

## Sheet: Table 1
Kurtiformes	Apogonidae	Apogoninae								Pterapogon	kauderni		AP005997	NC_022511			sp152								Temperate
Kurtiformes	Apogonidae	Apogoninae								Sphaeramia	orbicularis		AP018927				sp153
Gobiiformes	Eleotridae	Butinae		outgroup, Butidae	outgroup, Butidae			-	中华乌塘鳢	Bostrychus	sinensis	16508	JQ665462	NC_017880			sp13	0.0484161	13	0.0484566		Marine; freshwater; brackish	demersal;	amphidromous	Tropical	22
Gobiiformes	Eleotridae	Butinae							头孔塘鳢	Ophiocara	porocephala	16529	MW387001	NC_057200			sp76	0.0476392	76	0.0481756		Marine; freshwater; brackish	demersal;	amphidromous	Tropical; 20°C - 30°C (Ref. 2060)	34	depth range 0 - 5 m (Ref. 86942)
Gobiiformes	Eleotridae	Butinae			outgroup, Butidae	outgroup, Butidae		-	线纹尖塘鳢	Oxyeleotris	lineolata	16519	KP684140	NC_026886			sp78	0.0488312	78	0.0498168		Freshwater	demersal		Tropical; 20°C - 28°C	45
Gobiiformes	Eleotridae	Butinae			outgroup,Butidae	-		Butidae	云斑尖塘鳢	Oxyeleotris	marmorata	16525	KF711995	NC_031669			sp79	0.0507406	79	0.0509431		Freshwater; brackish	demersal	potamodromous	Tropical; 22°C - 28°C (Ref. 13371); 23°N - 9°S	65	depth range 10 - ? M
Gobiiformes	Eleotridae	Eleotrinae							刺盖塘鳢	Eleotris	acanthopoma	16522	AP004455	NC_004415			sp19	0.0525986	19	0.0535483		Marine; freshwater; brackish	demersal	amphidromous	Tropical	14	depth range 0 - 5 m
Gobiiformes	Eleotridae	Eleotrinae							钝塘鳢	Eleotris	amblyopsis	16519	MF927490	NC_036225			sp20	0.0575979	20	0.0575821		Marine; freshwater; brackish	demersal	amphidromous	Tropical; 25°C - 28°C	8.3
Gobiiformes	Eleotridae	Eleotrinae							褐塘鳢	Eleotris	fusca	16521	KU674798	NC_037140			sp21	0.0517541	21	0.0517393		Marine; freshwater; brackish	demersal	amphidromous	Tropical; 25°C - ? (Ref. 2059); 45°N - 27°S	26	depth range 0 - 5 m (Ref. 86942)
Gobiiformes	Eleotridae	Eleotrinae								Eleotris	klunzingerii	16557	MH367497	NC_042774			sp22	0.0516906	22	0.0523606		Marine	demersal		Tropical	15
Gobiiformes	Eleotridae	Eleotrinae							尖头塘鳢	Eleotris	oxycephala	16527	KP713717	NC_026902			sp23	0.0551614	23	0.0531645		Marine; freshwater; brackish	demersal	amphidromous	Subtropical; 37°N - 27°N	19
Gobiiformes	Eleotridae	Eleotrinae								Eleotris	picta	16547	MF927491	NC_036226			sp24	0.0505247	24	0.0507132		Freshwater; brackish;	demersal		Tropical; 25°C - 33°C	44
Gobiiformes	Eleotridae	Eleotrinae							斑点呆塘鳢	Gobiomorus	maculatus	16536	MF927494	NC_036227			sp35	0.0474029	35	0.0474419		Freshwater; brackish	demersal		Subtropical; 24°C - 33°C	27
Gobiiformes	Eleotridae	Eleotrinae							半塘鳢	Hemieleotris	latifasciata	16523	MF927495	NC_036228			sp40	0.0531555	40	0.0521718		Freshwater	pelagic		Tropical; 25°C - 30°C	12
Gobiiformes	Eleotridae	Eleotrinae							似鲤黄黝鱼	Hypseleotris	cyprinoides	16520	OM971860	NC_065021			sp42	0.0512858	42	0.0488356		Marine; freshwater; brackish	demersal	amphidromous	Tropical; 22°C - 28°C (Ref. 13614)	8	Favors shallow vegetated margins of freshwater streams entering estuaries. Feeds on mosquito and other insect larvae. Threatened by coastal development and destruction of habitat through farming, industrial and urban activities
Gobiiformes	Eleotridae	Eleotrinae							西方黄黝鱼/克氏黄黝鱼	Hypseleotris	klunzingeri	16508	MK029348	NC_043852			sp43	0.0526041	43	0.0523791		Freshwater;		potamodromous	Subtropical; 10°C - 30°C	6.5
Gobiiformes	Eleotridae	Eleotrinae			outgroup, Eleotridae	–			大眼彩塘鳢|	Mogurnda	adspersa	16523	KJ130031	NC_024058			sp59	0.0593173	59	0.0588543		freshwater.	benthopelagic		Subtropical; 16°C - 20°C	14	dH range: 10 - 20
Order	Family	subfamily（Fricke,2023)_	Thacker 2015（Table 1）	This study	Irene Adrian-Kalchhauser（2018）	Thacker 2015 [37] (nuc + mtDNA genes)	Thacker 2015(Tab. 1)	Agorreta et al. 2013 [15] (nuc + mtDNA genes)		Genus	Species	Mitogenome Length(bp)	AccessionNumber	RefSeqID	dosal fine			Ka/Ks Ratio				生境	栖息水层	洄游	生态区	大小			11	12	13
Gobiiformes	Gobiidae	Amblyopinae	Periophthalmus						窄头钝孔鰕虎	Amblyotrypauchen	arctocephalus	17133	MK541896	NC_058264			sp7	0.0617597	7	0.0611111		Marine; demersal; depth range 37 - 92 m			Tropical	——	depth range 37 - 92 m
Gobiiformes	Gobiidae	Amblyopinae	Periophthalmus						中华栉孔虾虎鱼	Ctenotrypauchen	chinensis	16552	MK541901	NC_058265			sp18	0.0517425	18	0.0523529		Marine; freshwater; brackish; demersal; depth range 50 - 70 m			Subtropical	19.2	depth range 50 - 70 m
Gobiiformes	Gobiidae	Amblyopinae	Periophthalmus						拉氏狼牙虾虎鱼	Odontamblyopus	lacepedii	17245	KR815520	NC_030374			sp67	0.0618345	67	0.0616742		Marine; brackish;	benthopelagic		Subtropical	30.3
Gobiiformes	Gobiidae	Amblyopinae	Periophthalmus						丽贝卡狼牙虾虎鱼	Odontamblyopus	rebecca	17009	KT633953	NC_030481			sp68	0.0627981	68	0.0612374		Marine; brackish;	benthopelagic.		Tropical	14.1	Facultative air-breathing in the genus
Gobiiformes	Gobiidae	Amblyopinae	Periophthalmus	gobionelline-like, Periophthalmus lineage	–	–		gobionelline-like, Periophthalmus lineag	玫瑰狼牙虾虎鱼	Odontamblyopus	rubicundus	17119	JX891626	NC_019647			sp69	0.0581506	69	0.0583871		Marine; brackish;	benthopelagic	amphidromous	Subtropical	33.4
Gobiiformes	Gobiidae	Amblyopinae	Periophthalmus						小头副孔虾虎鱼	Paratrypauchen	microcephalus	16552	MH678617	NC_041195			sp83	0.0485985	83	0.0519251		Marine; brackish; demersal; depth range 0 - 10 m			Tropical	18
Gobiiformes	Gobiidae	Amblyopinae	Periophthalmus						鳗鰕虎鱼	Taenioides	anguillaris	16974	KT188772	NC_029405			sp142	0.0590429	142	0.0579542		Marine; freshwater; brackish; demersal; amphidromous			Tropical	40
Gobiiformes	Gobiidae	Amblyopinae	Periophthalmus						孔虾虎鱼	Trypauchen	vagina	16686	JQ027694	NC_016693			sp149	0.0564176	149	0.0565279		Marine; brackish	demersal	amphidromous	Tropical	22
Gobiiformes	Gobiidae	Gobiinae	Gobiopsis			–			裸项蜂巢虾虎鱼	Favonigobius	gymnauchen	16480	MN194589	NC_047227			sp28	0.0390419	28	0.0388772		Marine; freshwater; brackish;	reef-associated;	amphidromous	Subtropical	13.4
Gobiiformes	Gobiidae	Gobiinae	Gobiopsis							Acentrogobius	caninus	16614	MH678615	NC_041193			sp3	0.0541377	3	0.0538729		Marine;freshwater; brackish;	demersal;	amphidromous	Tropical; 26°N - 27°S, 51°E - 135°W	18.3
Gobiiformes	Gobiidae	Gobiinae	Gobiopsis							Acentrogobius	chlorostigmatoides	17098	KC196074	NC_020346			sp4	0.0554834	4	0.0550631		Freshwater；brackish;	demersal.		Tropical	12.4
Gobiiformes	Gobiidae	Gobiinae	Gobiopsis							Acentrogobius	pflaumii	16515	JX029961	NC_018064			sp5	0.0411469	5	0.0411604		Marine;brackish;	demersal		Subtropical	12
Gobiiformes	Gobiidae	Gobiinae	Stenogobius							Awaous	banana	16513	MF927488	NC_036224			sp9	0.0505731	9	0.0495004		Freshwater; brackish	benthopelagic		Temperate	30
Gobiiformes	Gobiidae	Gobiinae	Glossogobius							Bathygobius	coalitus	16681	KU674799	NC_037141			sp10	0.0486944	10	0.049087		Marine;	reef-associated;		Tropical	10	epth range 0 - 5 m
Gobiiformes	Gobiidae	Gobiinae	Gobiopsis							Ctenogobius（Amoya）	chusanensis	16486	KC196075	NC_020347			sp8	0.0537352	8	0.0532368		Marine; brackish;	demersal.		Tropical	9.1	Facultative air-breathing in the genus
Gobiiformes	Gobiidae	Gobiinae	Gobiopsis			Gobiidae, Gobius group				Exyrias	puntang	16500	KU674801	NC_037143			sp27	0.0503903	27	0.0495596		Marine; brackish	reef-associated		Tropical; 23°C - 28°C (Ref. 13614); 35°N - 20°S		depth range 0 - 5 m
Gobiiformes	Gobiidae	Gobiinae	Glossogobius			–				Glossogobius	aureus	16590	MT968499	NC_057199			sp31	0.0569026	31	0.0579086		Freshwater; brackish;	demersal;	amphidromous	Tropical; 32°N - 19°S	25
Gobiiformes	Gobiidae	Gobiinae	Glossogobius			Benthophilinae,				Glossogobius	circumspectus	16573	JX536695	NC_018824			sp32	0.0519619	32	0.0521626		Freshwater; brackish	demersal.		Tropical	35
Gobiiformes	Gobiidae	Gobiinae	Glossogobius			Gobiidae, Benthophilini				Glossogobius	giuris	16596	KX211966	NC_036674			sp33	0.0598166	33	0.0599438		Marine; freshwater; brackish	benthopelagic	amphidromous	Tropical; 25°C - ?	50	depth range 0 - 5 m (
Gobiiformes	Gobiidae	Gobiinae	Glossogobius			–				Glossogobius	olivaceus	16568	JQ001860	NC_016664			sp34	0.0538454	34	0.0536685		freshwater, brackish, marine	demersal	——	——	——
Gobiiformes	Gobiidae	Gobiinae	Glossogobius			Neogobiini				Gobiopterus	lacustris	16593	MH512902	NC_040003			sp36	0.065824	36	0.0660505		Freshwater	demersal		Tropical	2.4
Gobiiformes	Gobiidae	Gobiinae	Gobiopsis							Istigobius	campbelli	16527	MK409978	NC_046573			sp44	0.0493848	44	0.0497054		Marine;	demersal;		Tropical; 30°N - 15°S	7.1	depth range 3 - 14 m
Gobiiformes	Gobiidae	Gobiinae								Lesueurigobius	friesii	16493	MT410904	NC_052760			sp51	0.0442197	51	0.0438481		Marine	demersal depth range 10 - 130		Subtropical; 62°N - 18°N, 18°W - 36°E	13	depth range 10 - 130
Gobiiformes	Gobiidae	Gobiinae	Cryptocentrus							Myersina	filifer	16505	MK758112	NC_063546			sp63	0.0423242	63	0.0408379		Marine;	demersal		Temperate		depth range 6 - 25 m
Gobiiformes	Gobiidae	Gobiinae	Cryptocentrus	obiine-like, Benthophilinae	gobiine-like, Gobius group	–		Benthophilinae, Neogobiini		Neogobius	melanostomus	18760	MW856835				sp66	0.0566427	66	0.0556152		Marine; freshwater; brackish	demersal	amphidromous	Temperate; 4°C - 20°C	35	depth range 0 - 30 m
Gobiiformes	Gobiidae	Gobiinae	Gobiopsis							Parachaeturichthys	polynema	16620	OK012405	NC_066402			sp81	0.0481041	81	0.0480453		Marine;	demersal.		Tropical	15
Gobiiformes	Gobiidae	Gobiinae	Gobius		gobiine-like, Benthophilinae	–		–		Ponticola	kessleri	16890	KM583832	NC_025638			sp92	0.0607801	92	0.0604847		Freshwater; brackish	benthopelagic.		Temperate; 4°C - 20°C (Ref. 2059); 50°N - 43°N, 26°E - 52°E	22
Gobiiformes	Gobiidae	Gobiinae	Gobius							Proterorhinus	semilunaris	16998	MW856852	NC_056402			sp93	0.0629974	93	0.064126		Freshwater; brackish;	benthopelagic.		Temperate	9
Gobiiformes	Gobiidae	Gobiinae	Gobius							Yongeichthys	criniger	16627	KT894736	NC_029234			sp151	0.0501596	151	0.0498405		Marine; brackish	demersal;		Temperate	15
Gobiiformes	Gobiidae	Gobionellinae	Acanthogobius							Acanthogobius	flavimanus	16673	MW271007	NC_063711	8		sp1	0.0537456	1	0.0620935		Marine; freshwater; brackish	demersal;	amphidromous	Temperate; 52°N - 23°N, 116°E - 143°E	30	depth range 1 - 6 m
Gobiiformes	Gobiidae	Gobionellinae	Acanthogobius							Acanthogobius	hasta	16663	AY486321	NC_006131	8		sp2	0.0635328	2	0.0632485		Marine; freshwater; brackish;	demersal	amphidromous	Temperate; 38°N - 22°N, 118°E - 122°E	50			His GTG	Ser GCT	Leu TAG
Gobiiformes	Gobiidae	Gobionellinae	Acanthogobius							Amblychaeturichthys	hexanema	18562	KT781104	NC_029228	8		sp6	0.0651159	6	0.0640093		Marine;	demersal;	non-migratory;	Temperate	17.4	Inhabits muddy bottoms along the shores of bays
Gobiiformes	Gobiidae	Gobionellinae	Mugilogobius							Brachygobius	doriae	16472	KU674800	NC_037142			sp14	0.0730476	14	0.0733387		Freshwater; brackish	demersal;		Tropical; 22°C - 29°C	4.2
Gobiiformes	Gobiidae	Gobionellinae	Acanthogobius							Chaenogobius	annularis	16477	OM830225	NC_063745			sp15	0.0460432	15	0.0453704		Freshwater;	benthopelagic.		Temperate; 54°N - 34°N, 114°E - 141°E	16
Gobiiformes	Gobiidae	Gobionellinae	Acanthogobius							Chaenogobius	gulosus	16477	KP696748	NC_027193			sp16	0.0504238	16	0.0509976		Marine; brackish;	demersal;		Temperate	11.7	depth range 0 - 2 m
Gobiiformes	Gobiidae	Gobionellinae	Acanthogobius			–				Chaeturichthys	stigmatias	17134	MN038166		8		sp17	0.0638926	17	0.0641221		Marine; demersal. Temperate	demersal;		Temperate; 55°N - 31°N	28.2
Gobiiformes	Gobiidae	Gobionellinae	Acanthogobius		gobionelline-like, Acanthogobius lineag	gobionellidae, Acanthogobius lineag		gobionelline-like, Acanthogobius lineage		Eucyclogobius	newberryi	16523	KP013101	NC_028288			sp25	0.0371843	25	0.036734		Marine; brackish				5.7
Gobiiformes	Gobiidae	Gobionellinae	Mugilogobius							Eugnathogobius	oligactis	16497	KJ082038	NC_033391			sp26	0.054375	26	0.0538493		Freshwater; brackish	demersal.		Tropical	6	Occur along the bottom in brackish water of estuaries upstream to the freshwater tidal zone of rivers. Feeds on small fishes and invertebrates (Ref. 12693).
Gobiiformes	Gobiidae	Gobionellinae	Mugilogobius		gobionelline-like,Acanthogobius lineage	gobionellidae, Pomatoschistus lineage		gobionelline-like,		Gillichthys	mirabilis	16481	FJ211845	NC_012906			sp29	0.0514281	29	0.0518938		Marine; brackish;	demersal		Subtropical; 42°N - 20°N, 125°W - 106°W	21	depth range 4 Facultative air-breathing
Gobiiformes	Gobiidae	Gobionellinae	Mugilogobius							Gillichthys	seta	16481	FJ211846	NC_012908			sp30	0.0494233	30	0.0499873		Marine	demersal		Subtropical
Gobiiformes	Gobiidae	Gobionellinae	Pomatoschistus							Gobiusculus	flavescens	16401	MT410909	NC_052761			sp37	0.0384912	37	0.0376744		Marine; brackish	reef-associated	non-migratory	Temperate; 71°N - 35°N 10°W - 28°E	6
Gobiiformes	Gobiidae	Gobionellinae	Acanthogobius							Gymnogobius	petschiliensis	16424	AY525784	NC_008743			sp38	0.0435705	38	0.0451395		Marine; freshwater; brackish	demersal;	amphidromous	Temperate	8
Gobiiformes	Gobiidae	Gobionellinae	Acanthogobius		gobionelline-like, Acanthogobius lineage	–		gobionelline-like, Acanthogobius lineage		Gymnogobius	urotaenia	16430	KT601093	NC_028432			sp39	0.0411476	39	0.0455159		Marine; freshwater; brackish	demersal	mphidromous	Temperate; 55°N - 31°N	14
Gobiiformes	Gobiidae	Gobionellinae	Mugilogobius							Hemigobius	hoevenii	16469	KF916564	NC_032395			sp41	0.0521146	41	0.0529684		Marine; freshwater; brackish	demersal;	amphidromous	Tropical	6
Gobiiformes	Gobiidae	Gobionellinae	Acanthogobius							Lophiogobius	ocellicauda	16663	KC480264	NC_020783	8		sp52	0.0656957	52	0.0647158		Marine; freshwater; brackish	benthopelagic.		Temperate	8.6
Gobiiformes	Gobiidae	Gobionellinae	Acanthogobius							Luciogobius	elongatus	16486	MH682217	NC_044716			sp53	0.0517204	53	0.0510839		Marine;	demersal.		Subtropical		Inhabits rocky coasts with pebbles.
Gobiiformes	Gobiidae	Gobionellinae	Acanthogobius							Luciogobius	grandis	16477	MH682216	NC_044715			sp54	0.0471301	54	0.0506332		Marine	demersal.		Temperate		Inhabits rocky coasts.
Gobiiformes	Gobiidae	Gobionellinae	Acanthogobius							Luciogobius	pallidus	16480	KF040451	NC_027062			sp55	0.0536294	55	0.0557761		Marine; freshwater; brackish;	demersal;	amphidromous	Temperate
Gobiiformes	Gobiidae	Gobionellinae	Acanthogobius		Odontobutidae	–		–		Luciogobius	platycephalus	16478	JX971538	NC_019811			sp56	0.0517954	56	0.0506686		Marine;	demersal		Temperate		Inhabits rocky coasts.
Gobiiformes	Gobiidae	Gobionellinae	Mugilogobius							Mugilogobius	abei	16483	KF128984	NC_023353			sp60	0.0523895	60	0.0521577		Marine; brackish;	demersal.		Subtropical; 38°N - 22°N	4.1
Gobiiformes	Gobiidae	Gobionellinae	Mugilogobius		gobionelline-like, Mugilogobius lineage	–		–		Mugilogobius	chulae	16489	KP144793	NC_026519			sp61	0.0520244	61	0.0514562		Marine; freshwater; brackish	demersal	amphidromous	Tropical; 25°C -	4
Gobiiformes	Gobiidae	Gobionellinae	Mugilogobius							Mugilogobius	myxodermus	16495	MF537252	NC_036070			sp62	0.0533448	62	0.0524675		Freshwater	demersal		Subtropical	4.9
Gobiiformes	Gobiidae	Gobionellinae	Stenogobius							Oxyurichthys	formosanus	16584	KC237282	NC_020345			sp80	0.0554662	80	0.0556412		Marine; brackish;	demersal	amphidromous	Tropical	5
Gobiiformes	Gobiidae	Gobionellinae	Pomatoschistus		gobionelline-like, Pomatoschistus	gobionellidae, Pomatoschistus lineage		–		Pomatoschistus	minutus	16396	MW092827	NC_060619			sp91	0.0409273	91	0.0410657		Marine; brackish	demersal	amphidromous	Temperate; 8°C - 24°C	11	epth range 4 - 200 m
Gobiiformes	Gobiidae	Gobionellinae	Mugilogobius							Pseudogobius	fulvicaudus	16495	KM199637	NC_035428			sp94	0.0436302	94	0.0486365		Brackish	demersal.		Tropical	1.9
Gobiiformes	Gobiidae	Gobionellinae	Mugilogobius		gobionelline-like, Mugilogobius lineage	–		gobionelline-like, Mugilogobius lineage		Pseudogobius	javanicus	16493	KF193873	NC_022186			sp95	0.0486766	95	0.0479501		Marine; freshwater; brackish	demersal	amphidromous	Tropical	6.5
Gobiiformes	Gobiidae	Gobionellinae	Mugilogobius							Pseudogobius	taijiangensis	16502	KM624630	NC_031431			sp96	0.0432876	96	0.0482008		Brackish;	demersal.		Subtropical	4	Facultative air-breathing in the genus
Gobiiformes	Gobiidae	Gobionellinae	Acanthogobius							Rhinogobius	brunneus	16500	KT601096	NC_028435			sp97	0.04243	97	0.047235		Marine; freshwater; brackish	amphidromous		Subtropical; 16°C - 20°C (Ref. 2060); 54°N - 7°N, 106°E - 145°E	58
Gobiiformes	Gobiidae	Gobionellinae	Acanthogobius							Rhinogobius	cliffordpopei	16525	KT357638	NC_029252			sp98	0.0426458	98	0.0466714		Freshwater;	benthopelagic.		Temperate	14.5
Gobiiformes	Gobiidae	Gobionellinae	Acanthogobius							Rhinogobius	davidi	16627	OM617724	NC_062783			sp99	0.0466005	99	0.048626		Freshwater;	benthopelagic.		Temperate	5.4
Gobiiformes	Gobiidae	Gobionellinae	Acanthogobius							Rhinogobius	filamentosus	16510	OM678440	NC_062726			sp100	0.045464	100	0.0477695		Freshwater;	benthopelagic.		Subtropical	6
Gobiiformes	Gobiidae	Gobionellinae	Acanthogobius							Rhinogobius	leavelli	16499	MH729000	NC_044964			sp101	0.0493093	101	0.0510206		Freshwater;	benthopelagic.		Tropical	8.8
Gobiiformes	Gobiidae	Gobionellinae	Acanthogobius							Rhinogobius	lentiginis	16633	OM617725	NC_062784			sp102	0.0499166	102	0.0499231		Freshwater;	benthopelagic.		Temperate	3.2
Gobiiformes	Gobiidae	Gobionellinae	Acanthogobius							Rhinogobius	niger	16496	OM791349	NC_068709			sp103	0.0502979	103	0.0518746		——	——		——	——
Gobiiformes	Gobiidae	Gobionellinae	Acanthogobius							Rhinogobius	rubromaculatus	16503	KU674802	NC_037144			sp104	0.0506168	104	0.0520713		Freshwater	benthopelagic		Subtropical	3.4
Gobiiformes	Gobiidae	Gobionellinae	Acanthogobius							Rhinogobius	shennongensis	16500	OM617723	NC_062782			sp105	0.0469253	105	0.0513555		Freshwater;	demersal.		High altitude		Facultative air-breathing in the genus
Gobiiformes	Gobiidae	Gobionellinae	Acanthogobius							Rhinogobius	similis	16520	KF371534	NC_022692			sp106	0.0484404	106	0.047944		Freshwater;	benthopelagic.		Temperate	10
Gobiiformes	Gobiidae	Gobionellinae	Acanthogobius							Rhinogobius	szechuanensis	16492	OM617727	NC_062786			sp107	0.0470393	107	0.051077		——	——		——	——
Gobiiformes	Gobiidae	Gobionellinae	Acanthogobius							Rhinogobius	wuyanlingensis	16491	OM617722	NC_062781			sp108	0.0428686	108	0.045572		Freshwater;	benthopelagic.		Subtropical	3.1
Gobiiformes	Gobiidae	Gobionellinae	Acanthogobius							Rhinogobius	wuyiensis	16502	OM678441	NC_062727			sp109	0.0500173	109	0.0495691		Freshwater;	demersal		Subtropical	4.2
Gobiiformes	Gobiidae	Gobionellinae	Mugilogobius							Schismatogobius	ampluvinculus	16639	AP018063	NC_035717			sp113	0.0472925	113	0.0465722		Freshwater	demersal.		Temperate	2.7	Found in the lower freshwater reaches of streams, 50 to 800 m from the upper limit of tidal fluctuations
Gobiiformes	Gobiidae	Gobionellinae	Mugilogobius							Schismatogobius	marmoratus	16634	AP018066	NC_035622			sp114	0.0426842	114	0.0430277		Freshwater	demersal;		Tropical	3.4	depth range 0 - 1 m
Gobiiformes	Gobiidae	Gobionellinae	Mugilogobius							Stigmatogobius	pleurostigma	16494	KU376498	NC_045524			sp137	0.0494321	137	0.049482		Freshwater; brackish	benthopelagic		Tropical	6.4
Gobiiformes	Gobiidae	Gobionellinae	Acanthogobius							Suruga	fundicola	17566	OQ881071	Presentstudy	8		sp141	0.0537391	141	0.0532367		Marine; demersal;	demersal		Temperate	6.35	depth range 80 - 300 m
Gobiiformes	Gobiidae	Gobionellinae	Acanthogobius							Tridentiger	barbatus	16522	JX536694	NC_018823			sp144	0.0538843	144	0.0537569		Brackish	demersal.		Temperate	10.4
Gobiiformes	Gobiidae	Gobionellinae	Acanthogobius		gobionelline-like, Acanthogobius lineage	–		gobionelline-like, Acanthogobius lineage		Tridentiger	bifasciatus	16532	JN244650	NC_015992			sp145	0.0579789	145	0.0579296		Marine; freshwater; brackish	demersal	amphidromous	Temperate; 10°C - 25°C (Ref. 13614)	12
Gobiiformes	Gobiidae	Gobionellinae	Acanthogobius							Tridentiger	brevispinis	16499	MW355489	NC_063947			sp146	0.0454169	146	0.0452394		freshwater; brackish	demersal	amphidromous	Temperate; 45°N - 31°N	11
Gobiiformes	Gobiidae	Gobionellinae	Acanthogobius							Tridentiger	obscurus	16503	KT601092	NC_028431			sp147	0.0459051	147	0.0455393		Marine; freshwater; brackish	demersal	amphidromous	Temperate; 47°N - 31°N, 114°E - 148°E	14
Gobiiformes	Gobiidae	Gobionellinae	Acanthogobius							Tridentiger	trigonocephalus	16673	KT282115	NC_029738			sp148	0.0610028	148	0.0605703		Marine; freshwater; brackish	demersal.		Temperate; 2°C - 20°C; 53°N - 32°N, 114°E - 146°E	11
Gobiiformes	Gobiidae	Gobionellinae	Mugilogobius							Wuhanlinigobius	polylepis	16496	KF769442	NC_031895			sp150	0.0509426	150	0.050793		Marine; brackish;	demersal		Subtropical	3.2
Gobiiformes	Gobiidae	Oxudercinae	Periophthalmus		Gobionelline-like, Periophthalmus lineag					Boleophthalmus	boddarti	16727	KF874277	NC_023468			sp11	0.0551477	11	0.0542372		Marine; freshwater; brackish	demersal	amphidromous	Tropical	22	Facultative air-breathing (Ref. 126274); An intertidal and amphibious air-breather that actively shuttles back and forth between tide pools and air (Ref. 31184). Creeps around and browses on mud flats at low tide; stays in a burrow in the mud at high tide. Herbivores that graze on diatoms on the mud surface during low tide (Ref. 92840). Caught for food. Used in Chinese medicine
Gobiiformes	Gobiidae	Oxudercinae	Periophthalmus		gobionelline-like, Periophthalmus lineage	–		gobionelline-like, Periophthalmus lineage		Boleophthalmus	pectinirostris	17111	JN631352	NC_016195			sp12	0.0546725	12	0.0549182		Marine; freshwater; brackish;	demersal	non-migratory	Tropical; 26°C - 30°C	17.5	Facultative air-breathing
Gobiiformes	Gobiidae	Oxudercinae	Periophthalmus		gobionelline-like, Periophthalmus lineage			gobionelline-like, Periophthalmus lineage		Oxuderces	dentatus	17116	JN831381	NC_016194			sp77	0.0475438	77	0.0516044		Freshwater; brackish	demersal	amphidromous	Tropical (Ref. 5218)	10	Facultative air-breathing (Ref. 126274); Occurs in brackish water of estuaries and in the freshwater tidal zone. Lives on intertidal mudflats often covered with a thin film of water
Gobiiformes	Gobiidae	Oxudercinae	Periophthalmus							Parapocryptes	serperaster	17243	KT965855	NC_029455			sp82	0.0500273	82	0.0547669		Marine; brackish	demersal;	amphidromous	Tropical; 25°C - ? (Ref. 2059)	23	Occurs in bays and estuaries. Also found in the freshwater tidal zone of the Mekong delta. Occasionally marketed in mixed catches
Gobiiformes	Gobiidae	Oxudercinae	Periophthalmus							Periophthalmodon	schlosseri	16470	KX355324	NC_030766			sp85	0.0466147	85	0.0490189		Marine; freshwater; brackish;	demersal	amphidromous	Tropical	27	depth range 0 - 2 m
Gobiiformes	Gobiidae	Oxudercinae	Periophthalmus							Periophthalmus	argentilineatus	16509	KT821095	NC_029368			sp86	0.0442038	86	0.0474175		Marine; freshwater; brackish	reef-associated	amphidromous	Tropical	19	depth range 0 - 1 m
Gobiiformes	Gobiidae	Oxudercinae	Periophthalmus			Mugilogobius				Periophthalmus	barbarus	16502	OM312054	NC_063130			sp87	0.0464922	87	0.0485282		Marine; freshwater; brackish	reef-associated	amphidromous	Tropical; 25°C - 30°C (Ref. 1672); 21°N - 18°S, 18°W - 14°E	14.7	Facultative air-breathing
Gobiiformes	Gobiidae	Oxudercinae	Periophthalmus							Periophthalmus	magnuspinnatus	16497	KT284931	NC_028157			sp88	0.0435576	88	0.0462321		Freshwater	demersal		Tropical	10.3	Facultative air-breathing (Ref. 126274); Occupies elevated, vegetated mudflats
Gobiiformes	Gobiidae	Oxudercinae	Periophthalmus							Periophthalmus	minutus	16506	LK391944	NC_037073			sp89	0.0449237	89	0.0487565		Marine; brackish	demersal		Tropical	7.8	Facultative air-breathing (Ref. 126274); An intertidal and amphibious air-breather that actively shuttling back and forth between rock pools and air
Gobiiformes	Gobiidae	Oxudercinae	Periophthalmus							Periophthalmus	novemradiatus	16488	MG680457	NC_038226			sp90	0.0472823	90	0.0502505		Marine; brackish	demersal	amphidromous	Tropical	10	Facultative air-breathing (Ref. 126274); An intertidal and amphibious air-breather that actively shuttles back and forth between rock pools and air
Gobiiformes	Gobiidae	Oxudercinae	Periophthalmus							Scartelaos	gigas	16717	KT277705	NC_028205			sp111	0.0568575	111	0.0571189		Marine	demersal		Subtropical	17.2	Facultative air-breathing
Gobiiformes	Gobiidae	Oxudercinae	Periophthalmus		gobionelline-like, Periophthalmus lineag	gobionellidae, Periophthalmus group		gobionelline-like, Periophthalmus group		Scartelaos	histophorus	16496	JQ654459	NC_017888			sp112	0.0480496	112	0.0484321		Marine	demersal		Tropical	11.9	Facultative air-breathing	Scartelaos cantoris
Gobiiformes	Gobiidae	Ptereleotrinae	Gunnellichthys							Nemateleotris	decora	16502	KT284932	NC_029744			sp64	0.0408878	64	0.0406117		Marine	demersal.		Tropical; 23°C - 27°C	9	depth range 25 - 70
Gobiiformes	Gobiidae	Sicydiinae	Stenogobius							Lentipes	armatus	16497	LC564924	NC_058978			sp47	0.060207	47	0.0526056		Freshwater	benthopelagic	amphidromous	Subtropical	3.9
Gobiiformes	Gobiidae	Sicydiinae	Stenogobius							Lentipes	bunagaya	16499	LC564954	NC_058980			sp48	0.0522396	48	0.052411		Freshwater	benthopelagic		Subtropical	2.5
Gobiiformes	Gobiidae	Sicydiinae	Stenogobius							Lentipes	kijimuna	16496	LC564946	NC_058979			sp49	0.0522961	49	0.0518786		Freshwater	benthopelagic		Tropical	3.3
Gobiiformes	Gobiidae	Sicydiinae	Stenogobius							Lentipes	palawanirufus	16497	LC564956	NC_058981			sp50	0.0513324	50	0.0514226		Freshwater	benthopelagic		Tropical	4.7
Gobiiformes	Gobiidae	Sicydiinae	Stenogobius							Sicydium	altum	16499	MF927496	NC_036229			sp115	0.0526689	115	0.0520382		Freshwater	demersal.High altitude		20°C - 31°C	14
Gobiiformes	Gobiidae	Sicydiinae	Stenogobius							Sicydium	salvini	16501	MF927497	NC_036230			sp116	0.0534183	116	0.0533149		Freshwater; brackish	demersal	amphidromous	Tropical; 21°C - 31°C	14
Gobiiformes	Gobiidae	Sicydiinae	Stenogobius							Sicyopterus	aiensis	16500	MK496934	NC_044136			sp117	0.0549283	117	0.0547042		Freshwater;	demersal		Tropical	15
Gobiiformes	Gobiidae	Sicydiinae	Stenogobius							Sicyopterus	cynocephalus	16505	MK496935	NC_044137			sp118	0.0552103	118	0.0551763		Freshwater	demersal		Tropical; 19°N - 9°S	16.5
Gobiiformes	Gobiidae	Sicydiinae	Stenogobius							Sicyopterus	eudentatus	16502	MK496937	NC_044138			sp119	0.0529413	119	0.0523523		freshwater; brackish;	demersal	amphidromous	Tropical	10.2
Gobiiformes	Gobiidae	Sicydiinae	Stenogobius							Sicyopterus	franouxi	16498	MK496941	NC_044139			sp120	0.0539932	120	0.0533695		Freshwater	demersal		Tropical	13.1
Gobiiformes	Gobiidae	Sicydiinae	Stenogobius							Sicyopterus	japonicus	16504	MK496944	NC_045074			sp121	0.0531195	121	0.0529568		freshwater; brackish;	demersal	amphidromous	Subtropical; 37°N - 22°N	——
Gobiiformes	Gobiidae	Sicydiinae	Stenogobius		gobionelline-like, Stenogobius lineag	–		gobionelline-like, Stenogobius lineage (sicydiines		Sicyopterus	lagocephalus	16500	KF482068	NC_022838			sp122	0.0559537	122	0.0553378		freshwater;brackish;Marine	demersal	amphidromous	Tropical	13	depth range 0 - 5 m
Gobiiformes	Gobiidae	Sicydiinae	Stenogobius							Sicyopterus	lengguru	16500	MK496949	NC_044140			sp123	0.0556461	123	0.0551833		Freshwater	benthopelagic	amphidromous	Tropical	9
Gobiiformes	Gobiidae	Sicydiinae	Stenogobius							Sicyopterus	lividus	16499	MK496950	NC_044141			sp124	0.0533981	124	0.0530173		freshwater; brackish; Marine	demersal	amphidromous	Tropical	6
Gobiiformes	Gobiidae	Sicydiinae	Stenogobius							Sicyopterus	longifilis	16503	MK496954	NC_044142			sp125	0.0548471	125	0.0542061		freshwater; brackish；Marine	demersal	amphidromous	Tropical; 19°N - 6°S	9.7
Gobiiformes	Gobiidae	Sicydiinae	Stenogobius							Sicyopterus	marquesensis	16501	MK496960	NC_044143			sp126	0.0568942	126	0.0564292		Freshwater	demersal		Tropical	——
Gobiiformes	Gobiidae	Sicydiinae	Stenogobius							Sicyopterus	microcephalus	16496	MK496962	NC_044144			sp127	0.0548501	127	0.0545332		Freshwater	demersal		Tropical	11.2
Gobiiformes	Gobiidae	Sicydiinae	Stenogobius							Sicyopterus	parvei	16502	MK496965	NC_044145			sp128	0.0565141	128	0.0560209		Freshwater	demersal		Tropica	11.9
Gobiiformes	Gobiidae	Sicydiinae	Stenogobius							Sicyopterus	pugnans	16496	MK496971	NC_044177			sp129	0.0547866	129	0.0543219		Freshwater	demersal		Tropical	7.2
Gobiiformes	Gobiidae	Sicydiinae	Stenogobius							Sicyopterus	punctissimus	16496	MK496974	NC_044178			sp130	0.0549607	130	0.0550106		Freshwater	demersal		Tropical	12.2
Gobiiformes	Gobiidae	Sicydiinae	Stenogobius							Sicyopterus	sarasini	16501	MK496976	NC_044179			sp131	0.0550809	131	0.0555228		Freshwater	pelagic		Tropical	12	depth range ? - 5 m
Gobiiformes	Gobiidae	Sicydiinae	Stenogobius							Sicyopterus	squamosissimus	16500	MK496981	NC_044151			sp132	0.0534028	132	0.0545541		Freshwater	demersal		Tropical	5.1
Gobiiformes	Gobiidae	Sicydiinae	Stenogobius							Sicyopterus	stimpsoni	16497	MK496983	NC_044180			sp133	0.0548863	133	0.056434		freshwater; brackish	demersal	amphidromous	Tropical; 19°N - 16°N	19.8	depth range 1 - 300 m
Gobiiformes	Gobiidae	Sicydiinae	Stenogobius							Sicyopterus	stiphodonoides	16497	MK496986	NC_044152			sp134	0.0560268	134	0.0559555		Freshwater	benthopelagic	amphidromous	Tropical	3.3
Gobiiformes	Gobiidae	Sicydiinae	Stenogobius							Sicyopus	zosterophorus	16471	LC564970	NC_058982			sp135	0.0541356	135	0.0538199						4.5
Gobiiformes	Gobiidae	Sicydiinae	Stenogobius							Stiphodon	alcedo	16505	AB613000	NC_018054			sp138	0.0537626	138	0.0522773						4.5
Gobiiformes	Gobiidae	Sicydiinae	Stenogobius							Stiphodon	pelewensis	16504	MK496967	NC_044176			sp139	0.0537201	139	0.0553574		Marine; freshwater; brackish	demersal	amphidromous	Tropical	4.1
Gobiiformes	Gobiidae	Sicydiinae	Stenogobius							Stiphodon	tuivi	16508	MK496969	NC_044150			sp140	0.0540007	140	0.0532463		Freshwater	demersal	amphidromous	Tropical	3.2			His GTG	Ser GCT	Leu TAG
Gobiiformes	Kraemeriidae									Kraemeria	cunicularia	16682	AP018053	NC_035716			sp45	0.0731071	45	0.0732648		Marine; freshwater	reef-associated	amphidromous	Tropical; 30°N - 6°N	4.5
Kurtiformes	Kurtidae									Kurtus	gulliveri	16661	AP006030	NC_022477			sp46	0.069771	46			Freshwater; brackis	benthopelagic		Tropical; 20°C - 28°C (Ref. 2059); 2°S - 19°S	63
Gobiiformes	Odontobutidae									Microdous	chalmersi	16482	ON312088	NC_065011			sp57	0.0598501	57	0.0595935		Freshwater; brackish	demersal		Tropical	15
Gobiiformes	Odontobutidae									Micropercops	swinhonis	16493	KF040334	NC_021763			sp58	0.0401487	58	0.0441399		Freshwater; brackish	demersal		Subtropical	6.2
Gobiiformes	Odontobutidae									Neodontobutis	hainanensis	16498	MT198690	NC_049890			sp65	0.0579584	65	0.055821		Freshwater; brackish	demersal		Tropical	10
Gobiiformes	Odontobutidae									Odontobutis	haifengensis	17016	MF383619	NC_036056			sp70	0.0814344	70	0.0809704		Freshwater brackish	benthopelagic		Subtropical	10.7			11	12	13
Gobiiformes	Odontobutidae									Odontobutis	interrupta	16802	KR364945	NC_027583			sp71	0.0729177	71	0.0731811		Freshwater	benthopelagic		Subtropical	17
Gobiiformes	Odontobutidae				Odontobutidae	-		-		Odontobutis	platycephala	17588	DQ010651	NC_010199			sp72	0.0802537	72	0.0788542		Freshwater	benthopelagic		Subtropical	20.2
Gobiiformes	Odontobutidae									Odontobutis	potamophila	16932	KF305680	NC_022706			sp73	0.0752683	73	0.0750391		Freshwater	benthopelagic		Temperate	15.2
Gobiiformes	Odontobutidae									Odontobutis	sinensis	17441	KF154120	NC_022818			sp74	0.0821666	74	0.0800839		Freshwater	demersal		Temperate	18.1		线粒体重排	Ser GCT	Leu TAG	His GTG
Gobiiformes	Odontobutidae									Odontobutis	yaluensis	16988	KM207149	NC_027160			sp75	0.0733071	75	0.0751591		Freshwater	benthopelagic		Temperate	——
Gobiiformes	Odontobutidae									Perccottus	glenii	16487	KC292213	NC_020350			sp84	0.0572023	84	0.0559769		Freshwater; brackish	demersal		Temperate15°C - 30°C54°N - 39°N, 106°E - 141°E	25			His GTG	Ser GCT	Leu TAG
Gobiiformes	Odontobutidae									Sineleotris	chalmersi	16485	MH644035	NC_045932			sp136	0.0598814	136	0.0592511		Freshwater; brackish	demersal		Tropical	15
Gobiiformes	Rhyacichthyidae				outgroup,			Rhyacichthyidae		Rhyacichthys	aspro	16518	AP004454	NC_004414			sp110	0.0494566	110	0.0486736		freshwater; brackish;Marine;	demersal	amphidromous	Tropical; 24°N - 13°S	25
Kurtiformes	Trichonotidae									Trichonotus	setiger	16595	AP017454	NC_034345			sp143	0.0699582	143

## Sheet: Tab. S3
Tab. S4. The information of the 151 mitochondrial genomes used in present study.
No.	Order	Family	Species	AccessionNumber	RefSeqID	Mitogenome Length(bp)
Sp1	Gobiiformes	Gobiidae	Acanthogobius hasta	AY486321	NC_006131	16663
Sp2	Gobiiformes	Gobiidae	Acanthogobius flavimanus	MW271007	NC_063711	16673
Sp3	Gobiiformes	Gobiidae	Lophiogobius ocellicauda	KC480264	NC_020783	16663
Sp4	Gobiiformes	Gobiidae	Suruga fundicola	PV067722	Present study	17246
Sp5	Gobiiformes	Gobiidae	Amblychaeturichthys hexanema	KT781104	NC_029228	18562
Sp6	Gobiiformes	Gobiidae	Chaeturichthys stigmatias	MN038166		17134
Sp7	Gobiiformes	Gobiidae	Tridentiger brevispinis	MW355489	NC_063947	16499
Sp8	Gobiiformes	Gobiidae	Tridentiger obscurus	KT601092	NC_028431	16503
Sp9	Gobiiformes	Gobiidae	Tridentiger trigonocephalus	KT282115	NC_029738	16673
Sp10	Gobiiformes	Gobiidae	Tridentiger bifasciatus	JN244650	NC_015992	16532
Sp11	Gobiiformes	Gobiidae	Tridentiger barbatus	JX536694	NC_018823	16522
Sp12	Gobiiformes	Gobiidae	Rhinogobius similis	KF371534	NC_022692	16520
Sp13	Gobiiformes	Gobiidae	Rhinogobius wuyanlingensis	OM617722	NC_062781	16491
Sp14	Gobiiformes	Gobiidae	Rhinogobius filamentosus	OM678440	NC_062726	16510
Sp15	Gobiiformes	Gobiidae	Rhinogobius lentiginis	OM617725	NC_062784	16633
Sp16	Gobiiformes	Gobiidae	Rhinogobius wuyiensis	OM678441	NC_062727	16502
Sp17	Gobiiformes	Gobiidae	Rhinogobius niger	OM791349	NC_068709	16496
Sp18	Gobiiformes	Gobiidae	Rhinogobius shennongensis	OM617723	NC_062782	16500
Sp19	Gobiiformes	Gobiidae	Rhinogobius cliffordpopei	KT357638	NC_029252	16525
Sp20	Gobiiformes	Gobiidae	Rhinogobius leavelli	MH729000	NC_044964	16499
Sp21	Gobiiformes	Gobiidae	Rhinogobius davidi	OM617724	NC_062783	16627
Sp22	Gobiiformes	Gobiidae	Rhinogobius szechuanensis	OM617727	NC_062786	16492
Sp23	Gobiiformes	Gobiidae	Rhinogobius brunneus	KT601096	NC_028435	16500
Sp24	Gobiiformes	Gobiidae	Rhinogobius rubromaculatus	KU674802	NC_037144	16503
Sp25	Gobiiformes	Gobiidae	Gymnogobius urotaenia	KT601093	NC_028432	16430
Sp26	Gobiiformes	Gobiidae	Gymnogobius petschiliensis	AY525784	NC_008743	16424
Sp27	Gobiiformes	Gobiidae	Luciogobius grandis	MH682216	NC_044715	16477
Sp28	Gobiiformes	Gobiidae	Luciogobius platycephalus	JX971538	NC_019811	16478
Sp29	Gobiiformes	Gobiidae	Luciogobius elongatus	MH682217	NC_044716	16486
Sp30	Gobiiformes	Gobiidae	Luciogobius pallidus	KF040451	NC_027062	16480
Sp31	Gobiiformes	Gobiidae	Chaenogobius annularis	OM830225	NC_063745	16477
Sp32	Gobiiformes	Gobiidae	Chaenogobius gulosus	KP696748	NC_027193	16477
Sp33	Gobiiformes	Gobiidae	Eucyclogobius newberryi	KP013101	NC_028288	16523
Sp34	Gobiiformes	Gobiidae	Gillichthys seta	FJ211846	NC_012908	16481
Sp35	Gobiiformes	Gobiidae	Gillichthys mirabilis	FJ211845	NC_012906	16481
Sp36	Gobiiformes	Gobiidae	Pseudogobius fulvicaudus	KM199637	NC_035428	16495
Sp37	Gobiiformes	Gobiidae	Pseudogobius javanicus	KF193873	NC_022186	16493
Sp38	Gobiiformes	Gobiidae	Pseudogobius taijiangensis	KM624630	NC_031431	16502
Sp39	Gobiiformes	Gobiidae	Mugilogobius abei	KF128984	NC_023353	16483
Sp40	Gobiiformes	Gobiidae	Mugilogobius myxodermus	MF537252	NC_036070	16495
Sp41	Gobiiformes	Gobiidae	Mugilogobius chulae	KP144793	NC_026519	16489
Sp42	Gobiiformes	Gobiidae	Wuhanlinigobius polylepis	KF769442	NC_031895	16496
Sp43	Gobiiformes	Gobiidae	Hemigobius hoevenii	KF916564	NC_032395	16469
Sp44	Gobiiformes	Gobiidae	Eugnathogobius oligactis	KJ082038	NC_033391	16497
Sp45	Gobiiformes	Gobiidae	Stigmatogobius pleurostigma	KU376498	NC_045524	16494
Sp46	Gobiiformes	Gobiidae	Lentipes bunagaya	LC564954	NC_058980	16499
Sp47	Gobiiformes	Gobiidae	Lentipes armatus	LC564924	NC_058978	16497
Sp48	Gobiiformes	Gobiidae	Lentipes kijimuna	LC564946	NC_058979	16496
Sp49	Gobiiformes	Gobiidae	Lentipes palawanirufus	LC564956	NC_058981	16497
Sp50	Gobiiformes	Gobiidae	Sicyopus zosterophorus	LC564970	NC_058982	16471
Sp51	Gobiiformes	Gobiidae	Stiphodon alcedo	AB613000	NC_018054	16505
Sp52	Gobiiformes	Gobiidae	Stiphodon pelewensis	MK496967	NC_044176	16504
Sp53	Gobiiformes	Gobiidae	Stiphodon tuivi	MK496969	NC_044150	16508
Sp54	Gobiiformes	Gobiidae	Sicydium altum	MF927496	NC_036229	16499
Sp55	Gobiiformes	Gobiidae	Sicydium salvini	MF927497	NC_036230	16501
Sp56	Gobiiformes	Gobiidae	Sicyopterus sarasini	MK496976	NC_044179	16501
Sp57	Gobiiformes	Gobiidae	Sicyopterus japonicus	MK496944	NC_045074	16504
Sp58	Gobiiformes	Gobiidae	Sicyopterus punctissimus	MK496974	NC_044178	16496
Sp59	Gobiiformes	Gobiidae	Sicyopterus cynocephalus	MK496935	NC_044137	16505
Sp60	Gobiiformes	Gobiidae	Sicyopterus aiensis	MK496934	NC_044136	16500
Sp61	Gobiiformes	Gobiidae	Sicyopterus lengguru	MK496949	NC_044140	16500
Sp62	Gobiiformes	Gobiidae	Sicyopterus lagocephalus	KF482068	NC_022838	16500
Sp63	Gobiiformes	Gobiidae	Sicyopterus marquesensis	MK496960	NC_044143	16501
Sp64	Gobiiformes	Gobiidae	Sicyopterus parvei	MK496965	NC_044145	16502
Sp65	Gobiiformes	Gobiidae	Sicyopterus eudentatus	MK496937	NC_044138	16502
Sp66	Gobiiformes	Gobiidae	Sicyopterus franouxi	MK496941	NC_044139	16498
Sp67	Gobiiformes	Gobiidae	Sicyopterus stimpsoni	MK496983	NC_044180	16497
Sp68	Gobiiformes	Gobiidae	Sicyopterus stiphodonoides	MK496986	NC_044152	16497
Sp69	Gobiiformes	Gobiidae	Sicyopterus pugnans	MK496971	NC_044177	16496
Sp70	Gobiiformes	Gobiidae	Sicyopterus longifilis	MK496954	NC_044142	16503
Sp71	Gobiiformes	Gobiidae	Sicyopterus squamosissimus	MK496981	NC_044151	16500
Sp72	Gobiiformes	Gobiidae	Sicyopterus microcephalus	MK496962	NC_044144	16496
Sp73	Gobiiformes	Gobiidae	Sicyopterus lividus	MK496950	NC_044141	16499
Sp74	Gobiiformes	Gobiidae	Awaous banana	MF927488	NC_036224	16513
Sp75	Gobiiformes	Gobiidae	Periophthalmus barbarus	OM312054	NC_063130	16502
Sp76	Gobiiformes	Gobiidae	Periophthalmus argentilineatus	KT821095	NC_029368	16509
Sp77	Gobiiformes	Gobiidae	Periophthalmus minutus	LK391944	NC_037073	16506
Sp78	Gobiiformes	Gobiidae	Periophthalmus novemradiatus	MG680457	NC_038226	16488
Sp79	Gobiiformes	Gobiidae	Scartelaos histophorus	JQ654459	NC_017888	16496
Sp80	Gobiiformes	Gobiidae	Periophthalmus magnuspinnatus	KT284931	NC_028157	16497
Sp81	Gobiiformes	Gobiidae	Periophthalmodon schlosseri	KX355324	NC_030766	16470
Sp82	Gobiiformes	Gobiidae	Boleophthalmus boddarti	KF874277	NC_023468	16727
Sp83	Gobiiformes	Gobiidae	Boleophthalmus pectinirostris	JN631352	NC_016195	17111
Sp84	Gobiiformes	Gobiidae	Scartelaos gigas	KT277705	NC_028205	16717
Sp85	Gobiiformes	Gobiidae	Parapocryptes serperaster	KT965855	NC_029455	17243
Sp86	Gobiiformes	Gobiidae	Oxuderces dentatus	JN831381	NC_016194	17116
Sp87	Gobiiformes	Gobiidae	Ctenotrypauchen chinensis	MK541901	NC_058265	16552
Sp88	Gobiiformes	Gobiidae	Paratrypauchen microcephalus	MH678617	NC_041195	16552
Sp89	Gobiiformes	Gobiidae	Trypauchen vagina	JQ027694	NC_016693	16686
Sp90	Gobiiformes	Gobiidae	Amblyotrypauchen arctocephalus	MK541896	NC_058264	17133
Sp91	Gobiiformes	Gobiidae	Odontamblyopus rubicundus	JX891626	NC_019647	17119
Sp92	Gobiiformes	Gobiidae	Taenioides anguillaris	KT188772	NC_029405	16974
Sp93	Gobiiformes	Gobiidae	Odontamblyopus rebecca	KT633953	NC_030481	17009
Sp94	Gobiiformes	Gobiidae	Odontamblyopus lacepedii	KR815520	NC_030374	17245
Sp95	Gobiiformes	Gobiidae	Gobiopterus lacustris	MH512902	NC_040003	16593
Sp96	Gobiiformes	Gobiidae	Brachygobius doriae	KU674800	NC_037142	16472
Sp97	Gobiiformes	Gobiidae	Gobiusculus flavescens	MT410909	NC_052761	16401
Sp98	Gobiiformes	Gobiidae	Pomatoschistus minutus	MW092827	NC_060619	16396
Sp99	Gobiiformes	Gobiidae	Oxyurichthys formosanus	KC237282	NC_020345	16584
Sp100	Gobiiformes	Gobiidae	Favonigobius gymnauchen	MN194589	NC_047227	16480
Sp101	Gobiiformes	Gobiidae	Myersina filifer	MK758112	NC_063546	16505
Sp102	Gobiiformes	Gobiidae	Acentrogobius caninus	MH678615	NC_041193	16614
Sp103	Gobiiformes	Gobiidae	Yongeichthys criniger	KT894736	NC_029234	16627
Sp104	Gobiiformes	Gobiidae	Acentrogobius pflaumii	JX029961	NC_018064	16515
Sp105	Gobiiformes	Gobiidae	Ctenogobius（Amoya） chusanensis	KC196075	NC_020347	16486
Sp106	Gobiiformes	Gobiidae	Istigobius campbelli	MK409978	NC_046573	16527
Sp107	Gobiiformes	Gobiidae	Exyrias puntang	KU674801	NC_037143	16500
Sp108	Gobiiformes	Gobiidae	Parachaeturichthys polynema	OK012405	NC_066402	16620
Sp109	Gobiiformes	Gobiidae	Acentrogobius chlorostigmatoides	KC196074	NC_020346	17098
Sp110	Gobiiformes	Gobiidae	Lesueurigobius friesii	MT410904	NC_052760	16493
Sp111	Gobiiformes	Gobiidae	Nemateleotris decora	KT284932	NC_029744	16502
Sp112	Gobiiformes	Gobiidae	Kraemeria cunicularia	AP018053	NC_035716	16682
Sp113	Gobiiformes	Gobiidae	Schismatogobius ampluvinculus	AP018063	NC_035717	16639
Sp114	Gobiiformes	Gobiidae	Schismatogobius marmoratus	AP018066	NC_035622	16634
Sp115	Gobiiformes	Gobiidae	Ponticola kessleri	KM583832	NC_025638	16890
Sp116	Gobiiformes	Gobiidae	Proterorhinus semilunaris	MW856852	NC_056402	16998
Sp117	Gobiiformes	Gobiidae	Neogobius melanostomus	MW856835		18760
Sp118	Gobiiformes	Gobiidae	Glossogobius circumspectus	JX536695	NC_018824	16573
Sp119	Gobiiformes	Gobiidae	Glossogobius olivaceus	JQ001860	NC_016664	16568
Sp120	Gobiiformes	Gobiidae	Glossogobius giuris	KX211966	NC_036674	16596
Sp121	Gobiiformes	Gobiidae	Glossogobius aureus	MT968499	NC_057199	16590
Sp122	Gobiiformes	Gobiidae	Bathygobius coalitus	KU674799	NC_037141	16681
Sp123	Gobiiformes	Eleotridae	Oxyeleotris marmorata	KF711995	NC_031669	16525
Sp124	Gobiiformes	Eleotridae	Oxyeleotris lineolata	KP684140	NC_026886	16519
Sp125	Gobiiformes	Eleotridae	Bostrychus sinensis	JQ665462	NC_017880	16508
Sp126	Gobiiformes	Eleotridae	Ophiocara porocephala	MW387001	NC_057200	16529
Sp127	Gobiiformes	Eleotridae	Eleotris amblyopsis	MF927490	NC_036225	16519
Sp128	Gobiiformes	Eleotridae	Eleotris fusca	KU674798	NC_037140	16521
Sp129	Gobiiformes	Eleotridae	Eleotris klunzingerii	MH367497	NC_042774	16557
Sp130	Gobiiformes	Eleotridae	Eleotris acanthopoma	AP004455	NC_004415	16522
Sp131	Gobiiformes	Eleotridae	Eleotris picta	MF927491	NC_036226	16547
Sp132	Gobiiformes	Eleotridae	Eleotris oxycephala	KP713717	NC_026902	16527
Sp133	Gobiiformes	Eleotridae	Gobiomorus maculatus	MF927494	NC_036227	16536
Sp134	Gobiiformes	Eleotridae	Hemieleotris latifasciata	MF927495	NC_036228	16523
Sp135	Gobiiformes	Eleotridae	Hypseleotris klunzingeri	MK029348	NC_043852	16508
Sp136	Gobiiformes	Eleotridae	Hypseleotris cyprinoides	OM971860	NC_065021	16520
Sp137	Gobiiformes	Eleotridae	Mogurnda adspersa	KJ130031	NC_024058	16523
Sp138	Gobiiformes	Odontobutidae	Odontobutis interrupta	KR364945	NC_027583	16802
Sp139	Gobiiformes	Odontobutidae	Odontobutis potamophila	KF305680	NC_022706	16932
Sp140	Gobiiformes	Odontobutidae	Odontobutis yaluensis	KM207149	NC_027160	16988
Sp141	Gobiiformes	Odontobutidae	Odontobutis haifengensis	KM207149	NC_036056	17016
Sp142	Gobiiformes	Odontobutidae	Odontobutis sinensis	KF154120	NC_022818	17441
Sp143	Gobiiformes	Odontobutidae	Odontobutis platycephala	DQ010651	NC_010199	17588
Sp144	Gobiiformes	Odontobutidae	Perccottus glenii	KC292213	NC_020350	16487
Sp145	Gobiiformes	Odontobutidae	Neodontobutis hainanensis	MT198690	NC_049890	16498
Sp146	Gobiiformes	Odontobutidae	Sineleotris(Microdous) chalmersi	MH644035	NC_045932	16485
Sp147	Gobiiformes	Odontobutidae	Microdous chalmersi	ON312088	NC_065011	16482
Sp148	Gobiiformes	Odontobutidae	Micropercops swinhonis	KF040334	NC_021763	16493
Sp149	Gobiiformes	Rhyacichthyidae	Rhyacichthys aspro	AP004454	NC_004414	16518
Sp150	Gobiiformes	Trichonotidae	Trichonotus setiger	AP017454	NC_034345	16595
Sp151	Gobiiformes（Kurtoidei）	Kurtidae	Kurtus gulliveri	AP006030	NC_022477	16661

## Sheet: Sheet3
Gobiiformes	Gobiidae	Gobionellinae	Acanthogobius						Acanthogobius	flavimanus	16673	MW271007	NC_063711	8	11154	sp1	0.0537456	1	0.0620935		Marine; freshwater; brackish	demersal;	amphidromous	Temperate; 52°N - 23°N, 116°E - 143°E	30	depth range 1 - 6 m
Gobiiformes	Gobiidae	Gobionellinae	Acanthogobius						Acanthogobius	hasta	16663	AY486321	NC_006131	8	11136	sp2	0.0635328	2	0.0632485		Marine; freshwater; brackish;	demersal	amphidromous	Temperate; 38°N - 22°N, 118°E - 122°E	50			His GTG	Ser GCT	Leu TAG
Gobiiformes	Gobiidae	Gobiinae	Gobiopsis						Acentrogobius	caninus	16614	MH678615	NC_041193		11106	sp3	0.0541377	3	0.0538729		Marine;freshwater; brackish;	demersal;	amphidromous	Tropical; 26°N - 27°S, 51°E - 135°W	18.3
Gobiiformes	Gobiidae	Gobiinae	Gobiopsis						Acentrogobius	chlorostigmatoides	17098	KC196074	NC_020346		11106	sp4	0.0554834	4	0.0550631		Freshwater；brackish;	demersal.		Tropical	12.4
Gobiiformes	Gobiidae	Gobiinae	Gobiopsis						Acentrogobius	pflaumii	16515	JX029961	NC_018064		11154	sp5	0.0411469	5	0.0411604		Marine;brackish;	demersal		Subtropical	12
Gobiiformes	Gobiidae	Gobionellinae	Acanthogobius						Amblychaeturichthys	hexanema	18562	KT781104	NC_029228	8	11637	sp6	0.0651159	6	0.0640093		Marine;	demersal;	non-migratory;	Temperate	17.4	Inhabits muddy bottoms along the shores of bays
Gobiiformes	Gobiidae	Amblyopinae	Periophthalmus						Amblyotrypauchen	arctocephalus	17133	MK541896	NC_058264		11088	sp7	0.0617597	7	0.0611111		Marine; demersal; depth range 37 - 92 m			Tropical	——	depth range 37 - 92 m
Gobiiformes	Gobiidae	Gobiinae	Gobiopsis						Ctenogobius（Amoya）	chusanensis	16486	KC196075	NC_020347		11103	sp8	0.0537352	8	0.0532368		Marine; brackish;	demersal.		Tropical	9.1	Facultative air-breathing in the genus
Gobiiformes	Gobiidae	Gobiinae	Stenogobius						Awaous	banana	16513	MF927488	NC_036224		11069	sp9	0.0505731	9	0.0495004		Freshwater; brackish	benthopelagic		Temperate	30
Gobiiformes	Gobiidae	Gobiinae	Glossogobius						Bathygobius	coalitus	16681	KU674799	NC_037141		11157	sp10	0.0486944	10	0.049087		Marine;	reef-associated;		Tropical	10	epth range 0 - 5 m
Gobiiformes	Gobiidae	Oxudercinae	Periophthalmus		Gobionelline-like, Periophthalmus lineag				Boleophthalmus	boddarti	16727	KF874277	NC_023468		11109	sp11	0.0551477	11	0.0542372		Marine; freshwater; brackish	demersal	amphidromous	Tropical	22	Facultative air-breathing (Ref. 126274); An intertidal and amphibious air-breather that actively shuttles back and forth between tide pools and air (Ref. 31184). Creeps around and browses on mud flats at low tide; stays in a burrow in the mud at high tide. Herbivores that graze on diatoms on the mud surface during low tide (Ref. 92840). Caught for food. Used in Chinese medicine
Gobiiformes	Gobiidae	Oxudercinae	Periophthalmus		gobionelline-like, Periophthalmus lineage	–		gobionelline-like, Periophthalmus lineage	Boleophthalmus	pectinirostris	17111	JN631352	NC_016195		11079	sp12	0.0546725	12	0.0549182		Marine; freshwater; brackish;	demersal	non-migratory	Tropical; 26°C - 30°C	17.5	Facultative air-breathing
Gobiiformes	Gobiidae	Gobionellinae	Mugilogobius						Brachygobius	doriae	16472	KU674800	NC_037142		11127	sp14	0.0730476	14	0.0733387		Freshwater; brackish	demersal;		Tropical; 22°C - 29°C	4.2
Gobiiformes	Gobiidae	Gobionellinae	Acanthogobius						Chaenogobius	annularis	16477	OM830225	NC_063745		11103	sp15	0.0460432	15	0.0453704		Freshwater;	benthopelagic.		Temperate; 54°N - 34°N, 114°E - 141°E	16
Gobiiformes	Gobiidae	Gobionellinae	Acanthogobius						Chaenogobius	gulosus	16477	KP696748	NC_027193		11139	sp16	0.0504238	16	0.0509976		Marine; brackish;	demersal;		Temperate	11.7	depth range 0 - 2 m
Gobiiformes	Gobiidae	Gobionellinae	Acanthogobius			–			Chaeturichthys	stigmatias	17134	MN038166		8	11094	sp17	0.0638926	17	0.0641221		Marine; demersal. Temperate	demersal;		Temperate; 55°N - 31°N	28.2
Gobiiformes	Gobiidae	Amblyopinae	Periophthalmus						Ctenotrypauchen	chinensis	16552	MK541901	NC_058265		11637	sp18	0.0517425	18	0.0523529		Marine; freshwater; brackish; demersal; depth range 50 - 70 m			Subtropical	19.2	depth range 50 - 70 m
Gobiiformes	Gobiidae	Gobionellinae	Acanthogobius		gobionelline-like, Acanthogobius lineag	gobionellidae, Acanthogobius lineag		gobionelline-like, Acanthogobius lineage	Eucyclogobius	newberryi	16523	KP013101	NC_028288		11130	sp25	0.0371843	25	0.036734		Marine; brackish				5.7
Gobiiformes	Gobiidae	Gobionellinae	Mugilogobius						Eugnathogobius	oligactis	16497	KJ082038	NC_033391		11121	sp26	0.054375	26	0.0538493		Freshwater; brackish	demersal.		Tropical	6	Occur along the bottom in brackish water of estuaries upstream to the freshwater tidal zone of rivers. Feeds on small fishes and invertebrates (Ref. 12693).
Gobiiformes	Gobiidae	Gobiinae	Gobiopsis			Gobiidae, Gobius group			Exyrias	puntang	16500	KU674801	NC_037143		11124	sp27	0.0503903	27	0.0495596		Marine; brackish	reef-associated		Tropical; 23°C - 28°C (Ref. 13614); 35°N - 20°S		depth range 0 - 5 m
Gobiiformes	Gobiidae	Gobiinae	Gobiopsis			–				gymnauchen	16480	MN194589	NC_047227		11100	sp28	0.0390419	28	0.0388772		Marine; freshwater; brackish;	reef-associated;	amphidromous	Subtropical	13.4
Gobiiformes	Gobiidae	Gobionellinae	Mugilogobius		gobionelline-like,Acanthogobius lineage	gobionellidae, Pomatoschistus lineage		gobionelline-like,	Gillichthys	mirabilis	16481	FJ211845	NC_012906		11133	sp29	0.0514281	29	0.0518938		Marine; brackish;	demersal		Subtropical; 42°N - 20°N, 125°W - 106°W	21	depth range 4 Facultative air-breathing
Gobiiformes	Gobiidae	Gobionellinae	Mugilogobius						Gillichthys	seta	16481	FJ211846	NC_012908		11094	sp30	0.0494233	30	0.0499873		Marine	demersal		Subtropical
Gobiiformes	Gobiidae	Gobiinae	Glossogobius			–			Glossogobius	aureus	16590	MT968499	NC_057199		11121	sp31	0.0569026	31	0.0579086		Freshwater; brackish;	demersal;	amphidromous	Tropical; 32°N - 19°S	25
Gobiiformes	Gobiidae	Gobiinae	Glossogobius			Benthophilinae,			Glossogobius	circumspectus	16573	JX536695	NC_018824		11175	sp32	0.0519619	32	0.0521626		Freshwater; brackish	demersal.		Tropical	35
Gobiiformes	Gobiidae	Gobiinae	Glossogobius			Gobiidae, Benthophilini			Glossogobius	giuris	16596	KX211966	NC_036674		11142	sp33	0.0598166	33	0.0599438		Marine; freshwater; brackish	benthopelagic	amphidromous	Tropical; 25°C - ?	50	depth range 0 - 5 m (
Gobiiformes	Gobiidae	Gobiinae	Glossogobius			–			Glossogobius	olivaceus	16568	JQ001860	NC_016664		11112	sp34	0.0538454	34	0.0536685		freshwater, brackish, marine	demersal	——	——	——
Gobiiformes	Gobiidae	Gobiinae	Glossogobius			Neogobiini			Gobiopterus	lacustris	16593	MH512902	NC_040003		11160	sp36	0.065824	36	0.0660505		Freshwater	demersal		Tropical	2.4
Gobiiformes	Gobiidae	Gobionellinae	Pomatoschistus						Gobiusculus	flavescens	16401	MT410909	NC_052761		11160	sp37	0.0384912	37	0.0376744		Marine; brackish	reef-associated	non-migratory	Temperate; 71°N - 35°N 10°W - 28°E	6
Gobiiformes	Gobiidae	Gobionellinae	Acanthogobius						Gymnogobius	petschiliensis	16424	AY525784	NC_008743		11181	sp38	0.0435705	38	0.0451395		Marine; freshwater; brackish	demersal;	amphidromous	Temperate	8
Gobiiformes	Gobiidae	Gobionellinae	Acanthogobius		gobionelline-like, Acanthogobius lineage	–		gobionelline-like, Acanthogobius lineage	Gymnogobius	urotaenia	16430	KT601093	NC_028432		11121	sp39	0.0411476	39	0.0455159		Marine; freshwater; brackish	demersal	mphidromous	Temperate; 55°N - 31°N	14
Gobiiformes	Gobiidae	Gobionellinae	Mugilogobius						Hemigobius	hoevenii	16469	KF916564	NC_032395		11130	sp41	0.0521146	41	0.0529684		Marine; freshwater; brackish	demersal;	amphidromous	Tropical	6
Gobiiformes	Gobiidae	Gobiinae	Gobiopsis						Istigobius	campbelli	16527	MK409978	NC_046573		11130	sp44	0.0493848	44	0.0497054		Marine;	demersal;		Tropical; 30°N - 15°S	7.1	depth range 3 - 14 m
Gobiiformes	Gobiidae	Sicydiinae	Stenogobius						Lentipes	armatus	16497	LC564924	NC_058978		11133	sp47	0.060207	47	0.0526056		Freshwater	benthopelagic	amphidromous	Subtropical	3.9
Gobiiformes	Gobiidae	Sicydiinae	Stenogobius						Lentipes	bunagaya	16499	LC564954	NC_058980		11126	sp48	0.0522396	48	0.052411		Freshwater	benthopelagic		Subtropical	2.5
Gobiiformes	Gobiidae	Sicydiinae	Stenogobius						Lentipes	kijimuna	16496	LC564946	NC_058979		11145	sp49	0.0522961	49	0.0518786		Freshwater	benthopelagic		Tropical	3.3
Gobiiformes	Gobiidae	Sicydiinae	Stenogobius						Lentipes	palawanirufus	16497	LC564956	NC_058981		11157	sp50	0.0513324	50	0.0514226		Freshwater	benthopelagic		Tropical	4.7
Gobiiformes	Gobiidae	Gobiinae							Lesueurigobius	friesii	16493	MT410904	NC_052760		11130	sp51	0.0442197	51	0.0438481		Marine	demersal depth range 10 - 130		Subtropical; 62°N - 18°N, 18°W - 36°E	13	depth range 10 - 130
Gobiiformes	Gobiidae	Gobionellinae	Acanthogobius						Lophiogobius	ocellicauda	16663	KC480264	NC_020783	8	11097	sp52	0.0656957	52	0.0647158		Marine; freshwater; brackish	benthopelagic.		Temperate	8.6
Gobiiformes	Gobiidae	Gobionellinae	Acanthogobius						Luciogobius	elongatus	16486	MH682217	NC_044716		11085	sp53	0.0517204	53	0.0510839		Marine;	demersal.		Subtropical		Inhabits rocky coasts with pebbles.
Gobiiformes	Gobiidae	Gobionellinae	Acanthogobius						Luciogobius	grandis	16477	MH682216	NC_044715		11163	sp54	0.0471301	54	0.0506332		Marine	demersal.		Temperate		Inhabits rocky coasts.
Gobiiformes	Gobiidae	Gobionellinae	Acanthogobius						Luciogobius	pallidus	16480	KF040451	NC_027062		11094	sp55	0.0536294	55	0.0557761		Marine; freshwater; brackish;	demersal;	amphidromous	Temperate
Gobiiformes	Gobiidae	Gobionellinae	Acanthogobius		Odontobutidae	–		–	Luciogobius	platycephalus	16478	JX971538	NC_019811		11117	sp56	0.0517954	56	0.0506686		Marine;	demersal		Temperate		Inhabits rocky coasts.
Gobiiformes	Gobiidae	Gobionellinae	Mugilogobius						Mugilogobius	abei	16483	KF128984	NC_023353		11115	sp60	0.0523895	60	0.0521577		Marine; brackish;	demersal.		Subtropical; 38°N - 22°N	4.1
Gobiiformes	Gobiidae	Gobionellinae	Mugilogobius		gobionelline-like, Mugilogobius lineage	–		–	Mugilogobius	chulae	16489	KP144793	NC_026519		11169	sp61	0.0520244	61	0.0514562		Marine; freshwater; brackish	demersal	amphidromous	Tropical; 25°C -	4
Gobiiformes	Gobiidae	Gobionellinae	Mugilogobius						Mugilogobius	myxodermus	16495	MF537252	NC_036070		11406	sp62	0.0533448	62	0.0524675		Freshwater	demersal		Subtropical	4.9
Gobiiformes	Gobiidae	Gobiinae	Cryptocentrus						Myersina	filifer	16505	MK758112	NC_063546		11112	sp63	0.0423242	63	0.0408379		Marine;	demersal		Temperate		depth range 6 - 25 m
Gobiiformes	Gobiidae	Ptereleotrinae	Gunnellichthys						Nemateleotris	decora	16502	KT284932	NC_029744		11106	sp64	0.0408878	64	0.0406117		Marine	demersal.		Tropical; 23°C - 27°C	9	depth range 25 - 70
Gobiiformes	Gobiidae	Gobiinae	Cryptocentrus	obiine-like, Benthophilinae	gobiine-like, Gobius group	–		Benthophilinae, Neogobiini	Neogobius	melanostomus	18760	MW856835			11097	sp66	0.0566427	66	0.0556152		Marine; freshwater; brackish	demersal	amphidromous	Temperate; 4°C - 20°C	35	depth range 0 - 30 m
Gobiiformes	Gobiidae	Amblyopinae	Periophthalmus						Odontamblyopus	lacepedii	17245	KR815520	NC_030374		11100	sp67	0.0618345	67	0.0616742		Marine; brackish;	benthopelagic		Subtropical	30.3
Gobiiformes	Gobiidae	Amblyopinae	Periophthalmus						Odontamblyopus	rebecca	17009	KT633953	NC_030481		11138	sp68	0.0627981	68	0.0612374		Marine; brackish;	benthopelagic.		Tropical	14.1	Facultative air-breathing in the genus
Gobiiformes	Gobiidae	Amblyopinae	Periophthalmus	gobionelline-like, Periophthalmus lineage	–	–		gobionelline-like, Periophthalmus lineag	Odontamblyopus	rubicundus	17119	JX891626	NC_019647		11100	sp69	0.0581506	69	0.0583871		Marine; brackish;	benthopelagic	amphidromous	Subtropical	33.4
Gobiiformes	Gobiidae	Oxudercinae	Periophthalmus		gobionelline-like, Periophthalmus lineage			gobionelline-like, Periophthalmus lineage	Oxuderces	dentatus	17116	JN831381	NC_016194		11106	sp77	0.0475438	77	0.0516044		Freshwater; brackish	demersal	amphidromous	Tropical (Ref. 5218)	10	Facultative air-breathing (Ref. 126274); Occurs in brackish water of estuaries and in the freshwater tidal zone. Lives on intertidal mudflats often covered with a thin film of water
Gobiiformes	Gobiidae	Gobionellinae	Stenogobius						Oxyurichthys	formosanus	16584	KC237282	NC_020345		11096	sp80	0.0554662	80	0.0556412		Marine; brackish;	demersal	amphidromous	Tropical	5
Gobiiformes	Gobiidae	Gobiinae	Gobiopsis						Parachaeturichthys	polynema	16620	OK012405	NC_066402		11109	sp81	0.0481041	81	0.0480453		Marine;	demersal.		Tropical	15
Gobiiformes	Gobiidae	Oxudercinae	Periophthalmus						Parapocryptes	serperaster	17243	KT965855	NC_029455		11094	sp82	0.0500273	82	0.0547669		Marine; brackish	demersal;	amphidromous	Tropical; 25°C - ? (Ref. 2059)	23	Occurs in bays and estuaries. Also found in the freshwater tidal zone of the Mekong delta. Occasionally marketed in mixed catches
Gobiiformes	Gobiidae	Amblyopinae	Periophthalmus						Paratrypauchen	microcephalus	16552	MH678617	NC_041195		11124	sp83	0.0485985	83	0.0519251		Marine; brackish; demersal; depth range 0 - 10 m			Tropical	18
Gobiiformes	Gobiidae	Oxudercinae	Periophthalmus						Periophthalmodon	schlosseri	16470	KX355324	NC_030766		11148	sp85	0.0466147	85	0.0490189		Marine; freshwater; brackish;	demersal	amphidromous	Tropical	27	depth range 0 - 2 m
Gobiiformes	Gobiidae	Oxudercinae	Periophthalmus						Periophthalmus	argentilineatus	16509	KT821095	NC_029368		11091	sp86	0.0442038	86	0.0474175		Marine; freshwater; brackish	reef-associated	amphidromous	Tropical	19	depth range 0 - 1 m
Gobiiformes	Gobiidae	Oxudercinae	Periophthalmus			Mugilogobius			Periophthalmus	barbarus	16502	OM312054	NC_063130		11139	sp87	0.0464922	87	0.0485282		Marine; freshwater; brackish	reef-associated	amphidromous	Tropical; 25°C - 30°C (Ref. 1672); 21°N - 18°S, 18°W - 14°E	14.7	Facultative air-breathing
Gobiiformes	Gobiidae	Oxudercinae	Periophthalmus						Periophthalmus	magnuspinnatus	16497	KT284931	NC_028157		11139	sp88	0.0435576	88	0.0462321		Freshwater	demersal		Tropical	10.3	Facultative air-breathing (Ref. 126274); Occupies elevated, vegetated mudflats
Gobiiformes	Gobiidae	Oxudercinae	Periophthalmus						Periophthalmus	minutus	16506	LK391944	NC_037073		11142	sp89	0.0449237	89	0.0487565		Marine; brackish	demersal		Tropical	7.8	Facultative air-breathing (Ref. 126274); An intertidal and amphibious air-breather that actively shuttling back and forth between rock pools and air
Gobiiformes	Gobiidae	Oxudercinae	Periophthalmus						Periophthalmus	novemradiatus	16488	MG680457	NC_038226		11127	sp90	0.0472823	90	0.0502505		Marine; brackish	demersal	amphidromous	Tropical	10	Facultative air-breathing (Ref. 126274); An intertidal and amphibious air-breather that actively shuttles back and forth between rock pools and air
Gobiiformes	Gobiidae	Gobionellinae	Pomatoschistus		gobionelline-like, Pomatoschistus	gobionellidae, Pomatoschistus lineage		–	Pomatoschistus	minutus	16396	MW092827	NC_060619		11127	sp91	0.0409273	91	0.0410657		Marine; brackish	demersal	amphidromous	Temperate; 8°C - 24°C	11	epth range 4 - 200 m
Gobiiformes	Gobiidae	Gobiinae	Gobius		gobiine-like, Benthophilinae	–		–	Ponticola	kessleri	16890	KM583832	NC_025638		11118	sp92	0.0607801	92	0.0604847		Freshwater; brackish	benthopelagic.		Temperate; 4°C - 20°C (Ref. 2059); 50°N - 43°N, 26°E - 52°E	22
Gobiiformes	Gobiidae	Gobiinae	Gobius						Proterorhinus	semilunaris	16998	MW856852	NC_056402		11397	sp93	0.0629974	93	0.064126		Freshwater; brackish;	benthopelagic.		Temperate	9
Gobiiformes	Gobiidae	Gobionellinae	Mugilogobius						Pseudogobius	fulvicaudus	16495	KM199637	NC_035428		11136	sp94	0.0436302	94	0.0486365		Brackish	demersal.		Tropical	1.9
Gobiiformes	Gobiidae	Gobionellinae	Mugilogobius		gobionelline-like, Mugilogobius lineage	–		gobionelline-like, Mugilogobius lineage	Pseudogobius	javanicus	16493	KF193873	NC_022186		11115	sp95	0.0486766	95	0.0479501		Marine; freshwater; brackish	demersal	amphidromous	Tropical	6.5
Gobiiformes	Gobiidae	Gobionellinae	Mugilogobius						Pseudogobius	taijiangensis	16502	KM624630	NC_031431		11088	sp96	0.0432876	96	0.0482008		Brackish;	demersal.		Subtropical	4	Facultative air-breathing in the genus
Gobiiformes	Gobiidae	Gobionellinae	Acanthogobius						Rhinogobius	brunneus	16500	KT601096	NC_028435		11127	sp97	0.04243	97	0.047235		Marine; freshwater; brackish	amphidromous		Subtropical; 16°C - 20°C (Ref. 2060); 54°N - 7°N, 106°E - 145°E	58
Gobiiformes	Gobiidae	Gobionellinae	Acanthogobius						Rhinogobius	cliffordpopei	16525	KT357638	NC_029252		11155	sp98	0.0426458	98	0.0466714		Freshwater;	benthopelagic.		Temperate	14.5
Gobiiformes	Gobiidae	Gobionellinae	Acanthogobius						Rhinogobius	davidi	16627	OM617724	NC_062783		11157	sp99	0.0466005	99	0.048626		Freshwater;	benthopelagic.		Temperate	5.4
Gobiiformes	Gobiidae	Gobionellinae	Acanthogobius						Rhinogobius	filamentosus	16510	OM678440	NC_062726		11172	sp100	0.045464	100	0.0477695		Freshwater;	benthopelagic.		Subtropical	6
Gobiiformes	Gobiidae	Gobionellinae	Acanthogobius						Rhinogobius	leavelli	16499	MH729000	NC_044964		11112	sp101	0.0493093	101	0.0510206		Freshwater;	benthopelagic.		Tropical	8.8
Gobiiformes	Gobiidae	Gobionellinae	Acanthogobius						Rhinogobius	lentiginis	16633	OM617725	NC_062784		11148	sp102	0.0499166	102	0.0499231		Freshwater;	benthopelagic.		Temperate	3.2
Gobiiformes	Gobiidae	Gobionellinae	Acanthogobius						Rhinogobius	niger	16496	OM791349	NC_068709		11103	sp103	0.0502979	103	0.0518746		——	——		——	——
Gobiiformes	Gobiidae	Gobionellinae	Acanthogobius						Rhinogobius	rubromaculatus	16503	KU674802	NC_037144		11085	sp104	0.0506168	104	0.0520713		Freshwater	benthopelagic		Subtropical	3.4
Gobiiformes	Gobiidae	Gobionellinae	Acanthogobius						Rhinogobius	shennongensis	16500	OM617723	NC_062782		11090	sp105	0.0469253	105	0.0513555		Freshwater;	demersal.		High altitude		Facultative air-breathing in the genus
Gobiiformes	Gobiidae	Gobionellinae	Acanthogobius						Rhinogobius	similis	16520	KF371534	NC_022692		11097	sp106	0.0484404	106	0.047944		Freshwater;	benthopelagic.		Temperate	10
Gobiiformes	Gobiidae	Gobionellinae	Acanthogobius						Rhinogobius	szechuanensis	16492	OM617727	NC_062786		11157	sp107	0.0470393	107	0.051077		——	——		——	——
Gobiiformes	Gobiidae	Gobionellinae	Acanthogobius						Rhinogobius	wuyanlingensis	16491	OM617722	NC_062781		11130	sp108	0.0428686	108	0.045572		Freshwater;	benthopelagic.		Subtropical	3.1
Gobiiformes	Gobiidae	Gobionellinae	Acanthogobius						Rhinogobius	wuyiensis	16502	OM678441	NC_062727		11088	sp109	0.0500173	109	0.0495691		Freshwater;	demersal		Subtropical	4.2
Gobiiformes	Gobiidae	Oxudercinae	Periophthalmus						Scartelaos	gigas	16717	KT277705	NC_028205		11127	sp111	0.0568575	111	0.0571189		Marine	demersal		Subtropical	17.2	Facultative air-breathing
Gobiiformes	Gobiidae	Oxudercinae	Periophthalmus		gobionelline-like, Periophthalmus lineag	gobionellidae, Periophthalmus group		gobionelline-like, Periophthalmus group	Scartelaos	histophorus	16496	JQ654459	NC_017888		11109	sp112	0.0480496	112	0.0484321		Marine	demersal		Tropical	11.9	Facultative air-breathing	Scartelaos cantoris
Gobiiformes	Gobiidae	Gobionellinae	Mugilogobius						Schismatogobius	ampluvinculus	16639	AP018063	NC_035717		11103	sp113	0.0472925	113	0.0465722		Freshwater	demersal.		Temperate	2.7	Found in the lower freshwater reaches of streams, 50 to 800 m from the upper limit of tidal fluctuations
Gobiiformes	Gobiidae	Gobionellinae	Mugilogobius						Schismatogobius	marmoratus	16634	AP018066	NC_035622		11127	sp114	0.0426842	114	0.0430277		Freshwater	demersal;		Tropical	3.4	depth range 0 - 1 m
Gobiiformes	Gobiidae	Sicydiinae	Stenogobius						Sicydium	altum	16499	MF927496	NC_036229		11094	sp115	0.0526689	115	0.0520382		Freshwater	demersal.High altitude		20°C - 31°C	14
Gobiiformes	Gobiidae	Sicydiinae	Stenogobius						Sicydium	salvini	16501	MF927497	NC_036230		11097	sp116	0.0534183	116	0.0533149		Freshwater; brackish	demersal	amphidromous	Tropical; 21°C - 31°C	14
Gobiiformes	Gobiidae	Sicydiinae	Stenogobius						Sicyopterus	aiensis	16500	MK496934	NC_044136		11121	sp117	0.0549283	117	0.0547042		Freshwater;	demersal		Tropical	15
Gobiiformes	Gobiidae	Sicydiinae	Stenogobius						Sicyopterus	cynocephalus	16505	MK496935	NC_044137		11130	sp118	0.0552103	118	0.0551763		Freshwater	demersal		Tropical; 19°N - 9°S	16.5
Gobiiformes	Gobiidae	Sicydiinae	Stenogobius						Sicyopterus	eudentatus	16502	MK496937	NC_044138		11211	sp119	0.0529413	119	0.0523523		freshwater; brackish;	demersal	amphidromous	Tropical	10.2
Gobiiformes	Gobiidae	Sicydiinae	Stenogobius						Sicyopterus	franouxi	16498	MK496941	NC_044139		11133	sp120	0.0539932	120	0.0533695		Freshwater	demersal		Tropical	13.1
Gobiiformes	Gobiidae	Sicydiinae	Stenogobius						Sicyopterus	japonicus	16504	MK496944	NC_045074		11154	sp121	0.0531195	121	0.0529568		freshwater; brackish;	demersal	amphidromous	Subtropical; 37°N - 22°N	——
Gobiiformes	Gobiidae	Sicydiinae	Stenogobius		gobionelline-like, Stenogobius lineag	–		gobionelline-like, Stenogobius lineage (sicydiines	Sicyopterus	lagocephalus	16500	KF482068	NC_022838		11100	sp122	0.0559537	122	0.0553378		freshwater;brackish;Marine	demersal	amphidromous	Tropical	13	depth range 0 - 5 m
Gobiiformes	Gobiidae	Sicydiinae	Stenogobius						Sicyopterus	lengguru	16500	MK496949	NC_044140		11136	sp123	0.0556461	123	0.0551833		Freshwater	benthopelagic	amphidromous	Tropical	9
Gobiiformes	Gobiidae	Sicydiinae	Stenogobius						Sicyopterus	lividus	16499	MK496950	NC_044141		11112	sp124	0.0533981	124	0.0530173		freshwater; brackish; Marine	demersal	amphidromous	Tropical	6
Gobiiformes	Gobiidae	Sicydiinae	Stenogobius						Sicyopterus	longifilis	16503	MK496954	NC_044142		11124	sp125	0.0548471	125	0.0542061		freshwater; brackish；Marine	demersal	amphidromous	Tropical; 19°N - 6°S	9.7
Gobiiformes	Gobiidae	Sicydiinae	Stenogobius						Sicyopterus	marquesensis	16501	MK496960	NC_044143		11403	sp126	0.0568942	126	0.0564292		Freshwater	demersal		Tropical	——
Gobiiformes	Gobiidae	Sicydiinae	Stenogobius						Sicyopterus	microcephalus	16496	MK496962	NC_044144		11142	sp127	0.0548501	127	0.0545332		Freshwater	demersal		Tropical	11.2
Gobiiformes	Gobiidae	Sicydiinae	Stenogobius						Sicyopterus	parvei	16502	MK496965	NC_044145		11121	sp128	0.0565141	128	0.0560209		Freshwater	demersal		Tropica	11.9
Gobiiformes	Gobiidae	Sicydiinae	Stenogobius						Sicyopterus	pugnans	16496	MK496971	NC_044177		11136	sp129	0.0547866	129	0.0543219		Freshwater	demersal		Tropical	7.2
Gobiiformes	Gobiidae	Sicydiinae	Stenogobius						Sicyopterus	punctissimus	16496	MK496974	NC_044178		11103	sp130	0.0549607	130	0.0550106		Freshwater	demersal		Tropical	12.2
Gobiiformes	Gobiidae	Sicydiinae	Stenogobius						Sicyopterus	sarasini	16501	MK496976	NC_044179		11103	sp131	0.0550809	131	0.0555228		Freshwater	pelagic		Tropical	12	depth range ? - 5 m
Gobiiformes	Gobiidae	Sicydiinae	Stenogobius						Sicyopterus	squamosissimus	16500	MK496981	NC_044151		11148	sp132	0.0534028	132	0.0545541		Freshwater	demersal		Tropical	5.1
Gobiiformes	Gobiidae	Sicydiinae	Stenogobius						Sicyopterus	stimpsoni	16497	MK496983	NC_044180		11127	sp133	0.0548863	133	0.056434		freshwater; brackish	demersal	amphidromous	Tropical; 19°N - 16°N	19.8	depth range 1 - 300 m
Gobiiformes	Gobiidae	Sicydiinae	Stenogobius						Sicyopterus	stiphodonoides	16497	MK496986	NC_044152		11103	sp134	0.0560268	134	0.0559555		Freshwater	benthopelagic	amphidromous	Tropical	3.3
Gobiiformes	Gobiidae	Sicydiinae	Stenogobius						Sicyopus	zosterophorus	16471	LC564970	NC_058982		11130	sp135	0.0541356	135	0.0538199						4.5
Gobiiformes	Gobiidae	Gobionellinae	Mugilogobius						Stigmatogobius	pleurostigma	16494	KU376498	NC_045524		11145	sp137	0.0494321	137	0.049482		Freshwater; brackish	benthopelagic		Tropical	6.4
Gobiiformes	Gobiidae	Sicydiinae	Stenogobius						Stiphodon	alcedo	16505	AB613000	NC_018054		11115	sp138	0.0537626	138	0.0522773						4.5
Gobiiformes	Gobiidae	Sicydiinae	Stenogobius						Stiphodon	pelewensis	16504	MK496967	NC_044176		11136	sp139	0.0537201	139	0.0553574		Marine; freshwater; brackish	demersal	amphidromous	Tropical	4.1
Gobiiformes	Gobiidae	Sicydiinae	Stenogobius						Stiphodon	tuivi	16508	MK496969	NC_044150		11115	sp140	0.0540007	140	0.0532463		Freshwater	demersal	amphidromous	Tropical	3.2			His GTG	Ser GCT	Leu TAG
Gobiiformes	Gobiidae	Gobionellinae	Acanthogobius						Suruga	fundicola	17566	OQ881071	Presentstudy	8	11094	sp141	0.0537391	141	0.0532367		Marine; demersal;	demersal		Temperate	6.35	depth range 80 - 300 m
Gobiiformes	Gobiidae	Amblyopinae	Periophthalmus						Taenioides	anguillaris	16974	KT188772	NC_029405		11160	sp142	0.0590429	142	0.0579542		Marine; freshwater; brackish; demersal; amphidromous			Tropical	40
Gobiiformes	Gobiidae	Gobionellinae	Acanthogobius						Tridentiger	barbatus	16522	JX536694	NC_018823		11184	sp144	0.0538843	144	0.0537569		Brackish	demersal.		Temperate	10.4
Gobiiformes	Gobiidae	Gobionellinae	Acanthogobius		gobionelline-like, Acanthogobius lineage	–		gobionelline-like, Acanthogobius lineage	Tridentiger	bifasciatus	16532	JN244650	NC_015992		11112	sp145	0.0579789	145	0.0579296		Marine; freshwater; brackish	demersal	amphidromous	Temperate; 10°C - 25°C (Ref. 13614)	12
Gobiiformes	Gobiidae	Gobionellinae	Acanthogobius						Tridentiger	brevispinis	16499	MW355489	NC_063947		11100	sp146	0.0454169	146	0.0452394		freshwater; brackish	demersal	amphidromous	Temperate; 45°N - 31°N	11
Gobiiformes	Gobiidae	Gobionellinae	Acanthogobius						Tridentiger	obscurus	16503	KT601092	NC_028431		11085	sp147	0.0459051	147	0.0455393		Marine; freshwater; brackish	demersal	amphidromous	Temperate; 47°N - 31°N, 114°E - 148°E	14
Gobiiformes	Gobiidae	Gobionellinae	Acanthogobius						Tridentiger	trigonocephalus	16673	KT282115	NC_029738		11088	sp148	0.0610028	148	0.0605703		Marine; freshwater; brackish	demersal.		Temperate; 2°C - 20°C; 53°N - 32°N, 114°E - 146°E	11
Gobiiformes	Gobiidae	Amblyopinae	Periophthalmus						Trypauchen	vagina	16686	JQ027694	NC_016693		11088	sp149	0.0564176	149	0.0565279		Marine; brackish	demersal	amphidromous	Tropical	22
Gobiiformes	Gobiidae	Gobionellinae	Mugilogobius						Wuhanlinigobius	polylepis	16496	KF769442	NC_031895		11108	sp150	0.0509426	150	0.050793		Marine; brackish;	demersal		Subtropical	3.2
Gobiiformes	Gobiidae	Gobiinae	Gobius						Yongeichthys	criniger	16627	KT894736	NC_029234		11115	sp151	0.0501596	151	0.0498405		Marine; brackish	demersal;		Temperate	15
															11097
															11085
															11115
															11106
															11096
															11091
															11136
															11103
															11109
															11103
															11112
															11115
															11091
															11103
															11112
															11109
															11109
															11106
															11136
															11223
															11109
															11220
															11121
															11193
															11136
															11130
															11157
															11085
															11111
															11157
															11134.8
